# Supplementary material for: Brain imaging derived phenotypes: a biomarker for the onset of inflammatory bowel disease and a potential mediator of mental complications
Source: Front Immunol. 2024 Feb 26;15:1359540. doi: 10.3389/fimmu.2024.1359540 (PMC10925669; doi:10.3389/fimmu.2024.1359540)
Supplement: Supplementary file 1 [file Table_1.xlsx]

## Sheet: 01
Supplementary Table 1. Dataset information included in MR studies
Note: Trait, Phenotype of the dataset; Ncase, Number of cases;NSNP, Number of available SNPs.
ShortName	trait	Category	Year	Gender	Author	Population	NSNP	Sample size	NCase	Reference (PMID)
CD	Crohn's disease	Inflammatory bowel disease	2015	Males and Females	Liu from IIBDGC	European	12276506	20883	5956	26192919
UC	Ulcerative colitis	Inflammatory bowel disease	2015	Males and Females	Liu from IIBDGC	European	12255197	27432	6968	26192919
IDP T1 SIENAX peripheral grey normalised volume	Volume of peripheral cortical grey matter (from T1 brain image, normalised for head size)	regional and tissue volume	2018	Males and Females	Elliott LT	European	11734354	8428	8428	30305740
IDP T1 SIENAX peripheral grey unnormalised volume	Volume of peripheral cortical grey matter (from T1 brain image)	regional and tissue volume	2018	Males and Females	Elliott LT	European	11734354	8428	8428	30305740
IDP T1 SIENAX CSF normalised volume	Volume of ventricular cerebrospinal fluid (from T1 brain image, normalised for head size)	regional and tissue volume	2018	Males and Females	Elliott LT	European	11734354	8428	8428	30305740
IDP T1 SIENAX CSF unnormalised volume	Volume of ventricular cerebrospinal fluid (from T1 brain image)	regional and tissue volume	2018	Males and Females	Elliott LT	European	11734354	8428	8428	30305740
IDP T1 SIENAX grey normalised volume	Volume of grey matter (from T1 brain image, normalised for head size)	regional and tissue volume	2018	Males and Females	Elliott LT	European	11734354	8428	8428	30305740
IDP T1 SIENAX grey unnormalised volume	Volume of grey matter (from T1 brain image)	regional and tissue volume	2018	Males and Females	Elliott LT	European	11734354	8428	8428	30305740
IDP T1 SIENAX white normalised volume	Volume of white matter (from T1 brain image, normalised for head size)	regional and tissue volume	2018	Males and Females	Elliott LT	European	11734354	8428	8428	30305740
IDP T1 SIENAX white unnormalised volume	Volume of white matter (from T1 brain image)	regional and tissue volume	2018	Males and Females	Elliott LT	European	11734354	8428	8428	30305740
IDP T1 SIENAX brain normalised volume	Volume of brain, grey+white, from T1 brain image, normalised for head size	regional and tissue volume	2018	Males and Females	Elliott LT	European	11734354	8428	8428	30305740
IDP T1 SIENAX brain unnormalised volume	Volume of brain, grey+white, from T1 brain image	regional and tissue volume	2018	Males and Females	Elliott LT	European	11734354	8428	8428	30305740
IDP T1 FIRST left thalamus volume	Volume of left thalamus (from T1 brain image)	regional and tissue volume	2018	Males and Females	Elliott LT	European	11734354	8428	8428	30305740
IDP T1 FIRST right thalamus volume	Volume of right thalamus (from T1 brain image)	regional and tissue volume	2018	Males and Females	Elliott LT	European	11734354	8428	8428	30305740
IDP T1 FIRST left caudate volume	Volume of left caudate (from T1 brain image)	regional and tissue volume	2018	Males and Females	Elliott LT	European	11734354	8428	8428	30305740
IDP T1 FIRST right caudate volume	Volume of right caudate (from T1 brain image)	regional and tissue volume	2018	Males and Females	Elliott LT	European	11734354	8428	8428	30305740
IDP T1 FIRST left putamen volume	Volume of left putamen (from T1 brain image)	regional and tissue volume	2018	Males and Females	Elliott LT	European	11734354	8428	8428	30305740
IDP T1 FIRST right putamen volume	Volume of right putamen (from T1 brain image)	regional and tissue volume	2018	Males and Females	Elliott LT	European	11734354	8428	8428	30305740
IDP T1 FIRST left pallidum volume	Volume of left pallidum (from T1 brain image)	regional and tissue volume	2018	Males and Females	Elliott LT	European	11734354	8428	8428	30305740
IDP T1 FIRST right pallidum volume	Volume of right pallidum (from T1 brain image)	regional and tissue volume	2018	Males and Females	Elliott LT	European	11734354	8428	8428	30305740
IDP T1 FIRST left hippocampus volume	Volume of left hippocampus (from T1 brain image)	regional and tissue volume	2018	Males and Females	Elliott LT	European	11734354	8428	8428	30305740
IDP T1 FIRST right hippocampus volume	Volume of right hippocampus (from T1 brain image)	regional and tissue volume	2018	Males and Females	Elliott LT	European	11734354	8428	8428	30305740
IDP T1 FIRST left amygdala volume	Volume of left amygdala (from T1 brain image)	regional and tissue volume	2018	Males and Females	Elliott LT	European	11734354	8428	8428	30305740
IDP T1 FIRST right amygdala volume	Volume of right amygdala (from T1 brain image)	regional and tissue volume	2018	Males and Females	Elliott LT	European	11734354	8428	8428	30305740
IDP T1 FIRST left accumbens volume	Volume of left accumbens (from T1 brain image)	regional and tissue volume	2018	Males and Females	Elliott LT	European	11734354	8428	8428	30305740
IDP T1 FIRST right accumbens volume	Volume of right accumbens (from T1 brain image)	regional and tissue volume	2018	Males and Females	Elliott LT	European	11734354	8428	8428	30305740
IDP T1 FIRST brain stem+4th ventricle volume	Volume of brain stem + 4th ventricle (from T1 brain image)	regional and tissue volume	2018	Males and Females	Elliott LT	European	11734354	8428	8428	30305740
IDP T1 FAST ROIs L frontal pole	Volume of grey matter in Left Frontal Pole	regional and tissue volume	2018	Males and Females	Elliott LT	European	11734354	8427	8428	30305740
IDP T1 FAST ROIs R frontal pole	Volume of grey matter in Right Frontal Pole	regional and tissue volume	2018	Males and Females	Elliott LT	European	11734354	8427	8428	30305740
IDP T1 FAST ROIs L insular cortex	Volume of grey matter in Left Insular Cortex	regional and tissue volume	2018	Males and Females	Elliott LT	European	11734354	8427	8428	30305740
IDP T1 FAST ROIs R insular cortex	Volume of grey matter in Right Insular Cortex	regional and tissue volume	2018	Males and Females	Elliott LT	European	11734354	8427	8428	30305740
IDP T1 FAST ROIs L sup front gyrus	Volume of grey matter in Left Superior Frontal Gyrus	regional and tissue volume	2018	Males and Females	Elliott LT	European	11734354	8427	8428	30305740
IDP T1 FAST ROIs R sup front gyrus	Volume of grey matter in Right Superior Frontal Gyrus	regional and tissue volume	2018	Males and Females	Elliott LT	European	11734354	8427	8428	30305740
IDP T1 FAST ROIs L mid front gyrus	Volume of grey matter in Left Middle Frontal Gyrus	regional and tissue volume	2018	Males and Females	Elliott LT	European	11734354	8427	8428	30305740
IDP T1 FAST ROIs R mid front gyrus	Volume of grey matter in Right Middle Frontal Gyrus	regional and tissue volume	2018	Males and Females	Elliott LT	European	11734354	8427	8428	30305740
IDP T1 FAST ROIs L inf front gyrus parstri	Volume of grey matter in Left Inferior Frontal Gyrus, pars triangularis	regional and tissue volume	2018	Males and Females	Elliott LT	European	11734354	8427	8428	30305740
IDP T1 FAST ROIs R inf front gyrus parstri	Volume of grey matter in Right Inferior Frontal Gyrus, pars triangularis	regional and tissue volume	2018	Males and Females	Elliott LT	European	11734354	8427	8428	30305740
IDP T1 FAST ROIs L inf front gyrus parsop	Volume of grey matter in Left Inferior Frontal Gyrus, pars opercularis	regional and tissue volume	2018	Males and Females	Elliott LT	European	11734354	8427	8428	30305740
IDP T1 FAST ROIs R inf front gyrus parsop	Volume of grey matter in Right Inferior Frontal Gyrus, pars opercularis	regional and tissue volume	2018	Males and Females	Elliott LT	European	11734354	8427	8428	30305740
IDP T1 FAST ROIs L precentral gyrus	Volume of grey matter in Left Precentral Gyrus	regional and tissue volume	2018	Males and Females	Elliott LT	European	11734354	8427	8428	30305740
IDP T1 FAST ROIs R precentral gyrus	Volume of grey matter in Right Precentral Gyrus	regional and tissue volume	2018	Males and Females	Elliott LT	European	11734354	8427	8428	30305740
IDP T1 FAST ROIs L temporal pole	Volume of grey matter in Left Temporal Pole	regional and tissue volume	2018	Males and Females	Elliott LT	European	11734354	8427	8428	30305740
IDP T1 FAST ROIs R temporal pole	Volume of grey matter in Right Temporal Pole	regional and tissue volume	2018	Males and Females	Elliott LT	European	11734354	8427	8428	30305740
IDP T1 FAST ROIs L sup temp gyrus ant	Volume of grey matter in Left Superior Temporal Gyrus, anterior division	regional and tissue volume	2018	Males and Females	Elliott LT	European	11734354	8427	8428	30305740
IDP T1 FAST ROIs R sup temp gyrus ant	Volume of grey matter in Right Superior Temporal Gyrus, anterior division	regional and tissue volume	2018	Males and Females	Elliott LT	European	11734354	8427	8428	30305740
IDP T1 FAST ROIs L sup temp gyrus post	Volume of grey matter in Left Superior Temporal Gyrus, posterior division	regional and tissue volume	2018	Males and Females	Elliott LT	European	11734354	8427	8428	30305740
IDP T1 FAST ROIs R sup temp gyrus post	Volume of grey matter in Right Superior Temporal Gyrus, posterior division	regional and tissue volume	2018	Males and Females	Elliott LT	European	11734354	8427	8428	30305740
IDP T1 FAST ROIs L mid temp gyrus ant	Volume of grey matter in Left Middle Temporal Gyrus, anterior division	regional and tissue volume	2018	Males and Females	Elliott LT	European	11734354	8427	8428	30305740
IDP T1 FAST ROIs R mid temp gyrus ant	Volume of grey matter in Right Middle Temporal Gyrus, anterior division	regional and tissue volume	2018	Males and Females	Elliott LT	European	11734354	8427	8428	30305740
IDP T1 FAST ROIs L mid temp gyrus post	Volume of grey matter in Left Middle Temporal Gyrus, posterior division	regional and tissue volume	2018	Males and Females	Elliott LT	European	11734354	8427	8428	30305740
IDP T1 FAST ROIs R mid temp gyrus post	Volume of grey matter in Right Middle Temporal Gyrus, posterior division	regional and tissue volume	2018	Males and Females	Elliott LT	European	11734354	8427	8428	30305740
IDP T1 FAST ROIs L mid temp gyrus tempocc	Volume of grey matter in Left Middle Temporal Gyrus, temporooccipital part	regional and tissue volume	2018	Males and Females	Elliott LT	European	11734354	8427	8428	30305740
IDP T1 FAST ROIs R mid temp gyrus tempocc	Volume of grey matter in Right Middle Temporal Gyrus, temporooccipital part	regional and tissue volume	2018	Males and Females	Elliott LT	European	11734354	8427	8428	30305740
IDP T1 FAST ROIs L inf temp gyrus ant	Volume of grey matter in Left Inferior Temporal Gyrus, anterior division	regional and tissue volume	2018	Males and Females	Elliott LT	European	11734354	8427	8428	30305740
IDP T1 FAST ROIs R inf temp gyrus ant	Volume of grey matter in Right Inferior Temporal Gyrus, anterior division	regional and tissue volume	2018	Males and Females	Elliott LT	European	11734354	8427	8428	30305740
IDP T1 FAST ROIs L inf temp gyrus post	Volume of grey matter in Left Inferior Temporal Gyrus, posterior division	regional and tissue volume	2018	Males and Females	Elliott LT	European	11734354	8427	8428	30305740
IDP T1 FAST ROIs R inf temp gyrus post	Volume of grey matter in Right Inferior Temporal Gyrus, posterior division	regional and tissue volume	2018	Males and Females	Elliott LT	European	11734354	8427	8428	30305740
IDP T1 FAST ROIs L inf temp gyrus tempocc	Volume of grey matter in Left Inferior Temporal Gyrus, temporooccipital part	regional and tissue volume	2018	Males and Females	Elliott LT	European	11734354	8427	8428	30305740
IDP T1 FAST ROIs R inf temp gyrus tempocc	Volume of grey matter in Right Inferior Temporal Gyrus, temporooccipital part	regional and tissue volume	2018	Males and Females	Elliott LT	European	11734354	8427	8428	30305740
IDP T1 FAST ROIs L postcent gyrus	Volume of grey matter in Left Postcentral Gyrus	regional and tissue volume	2018	Males and Females	Elliott LT	European	11734354	8427	8428	30305740
IDP T1 FAST ROIs R postcent gyrus	Volume of grey matter in Right Postcentral Gyrus	regional and tissue volume	2018	Males and Females	Elliott LT	European	11734354	8427	8428	30305740
IDP T1 FAST ROIs L sup parietal lobule	Volume of grey matter in Left Superior Parietal Lobule	regional and tissue volume	2018	Males and Females	Elliott LT	European	11734354	8427	8428	30305740
IDP T1 FAST ROIs R sup parietal lobule	Volume of grey matter in Right Superior Parietal Lobule	regional and tissue volume	2018	Males and Females	Elliott LT	European	11734354	8427	8428	30305740
IDP T1 FAST ROIs L supramarg gyrus ant	Volume of grey matter in Left Supramarginal Gyrus, anterior division	regional and tissue volume	2018	Males and Females	Elliott LT	European	11734354	8427	8428	30305740
IDP T1 FAST ROIs R supramarg gyrus ant	Volume of grey matter in Right Supramarginal Gyrus, anterior division	regional and tissue volume	2018	Males and Females	Elliott LT	European	11734354	8427	8428	30305740
IDP T1 FAST ROIs L supramarg gyrus post	Volume of grey matter in Left Supramarginal Gyrus, posterior division	regional and tissue volume	2018	Males and Females	Elliott LT	European	11734354	8427	8428	30305740
IDP T1 FAST ROIs R supramarg gyrus post	Volume of grey matter in Right Supramarginal Gyrus, posterior division	regional and tissue volume	2018	Males and Females	Elliott LT	European	11734354	8427	8428	30305740
IDP T1 FAST ROIs L angular gyrus	Volume of grey matter in Left Angular Gyrus	regional and tissue volume	2018	Males and Females	Elliott LT	European	11734354	8427	8428	30305740
IDP T1 FAST ROIs R angular gyrus	Volume of grey matter in Right Angular Gyrus	regional and tissue volume	2018	Males and Females	Elliott LT	European	11734354	8427	8428	30305740
IDP T1 FAST ROIs L latocc cortex sup	Volume of grey matter in Left Lateral Occipital Cortex, superior division	regional and tissue volume	2018	Males and Females	Elliott LT	European	11734354	8427	8428	30305740
IDP T1 FAST ROIs R latocc cortex sup	Volume of grey matter in Right Lateral Occipital Cortex, superior division	regional and tissue volume	2018	Males and Females	Elliott LT	European	11734354	8427	8428	30305740
IDP T1 FAST ROIs L latocc cortex inf	Volume of grey matter in Left Lateral Occipital Cortex, inferior division	regional and tissue volume	2018	Males and Females	Elliott LT	European	11734354	8427	8428	30305740
IDP T1 FAST ROIs R latocc cortex inf	Volume of grey matter in Right Lateral Occipital Cortex, inferior division	regional and tissue volume	2018	Males and Females	Elliott LT	European	11734354	8427	8428	30305740
IDP T1 FAST ROIs L intracalc cortex	Volume of grey matter in Left Intracalcarine Cortex	regional and tissue volume	2018	Males and Females	Elliott LT	European	11734354	8427	8428	30305740
IDP T1 FAST ROIs R intracalc cortex	Volume of grey matter in Right Intracalcarine Cortex	regional and tissue volume	2018	Males and Females	Elliott LT	European	11734354	8427	8428	30305740
IDP T1 FAST ROIs L front med cortex	Volume of grey matter in Left Frontal Medial Cortex	regional and tissue volume	2018	Males and Females	Elliott LT	European	11734354	8427	8428	30305740
IDP T1 FAST ROIs R front med cortex	Volume of grey matter in Right Frontal Medial Cortex	regional and tissue volume	2018	Males and Females	Elliott LT	European	11734354	8427	8428	30305740
IDP T1 FAST ROIs L juxtapos lobule cortex	Volume of grey matter in Left Juxtapositional Lobule Cortex (formerly Supplementary Motor Cortex)	regional and tissue volume	2018	Males and Females	Elliott LT	European	11734354	8427	8428	30305740
IDP T1 FAST ROIs R juxtapos lobule cortex	Volume of grey matter in Right Juxtapositional Lobule Cortex (formerly Supplementary Motor Cortex)	regional and tissue volume	2018	Males and Females	Elliott LT	European	11734354	8427	8428	30305740
IDP T1 FAST ROIs L subcallosal cortex	Volume of grey matter in Left Subcallosal Cortex	regional and tissue volume	2018	Males and Females	Elliott LT	European	11734354	8427	8428	30305740
IDP T1 FAST ROIs R subcallosal cortex	Volume of grey matter in Right Subcallosal Cortex	regional and tissue volume	2018	Males and Females	Elliott LT	European	11734354	8427	8428	30305740
IDP T1 FAST ROIs L paracing gyrus	Volume of grey matter in Left Paracingulate Gyrus	regional and tissue volume	2018	Males and Females	Elliott LT	European	11734354	8427	8428	30305740
IDP T1 FAST ROIs R paracing gyrus	Volume of grey matter in Right Paracingulate Gyrus	regional and tissue volume	2018	Males and Females	Elliott LT	European	11734354	8427	8428	30305740
IDP T1 FAST ROIs L cing gyrus ant	Volume of grey matter in Left Cingulate Gyrus, anterior division	regional and tissue volume	2018	Males and Females	Elliott LT	European	11734354	8427	8428	30305740
IDP T1 FAST ROIs R cing gyrus ant	Volume of grey matter in Right Cingulate Gyrus, anterior division	regional and tissue volume	2018	Males and Females	Elliott LT	European	11734354	8427	8428	30305740
IDP T1 FAST ROIs L cing gyrus post	Volume of grey matter in Left Cingulate Gyrus, posterior division	regional and tissue volume	2018	Males and Females	Elliott LT	European	11734354	8427	8428	30305740
IDP T1 FAST ROIs R cing gyrus post	Volume of grey matter in Right Cingulate Gyrus, posterior division	regional and tissue volume	2018	Males and Females	Elliott LT	European	11734354	8427	8428	30305740
IDP T1 FAST ROIs L precun cortex	Volume of grey matter in Left Precuneous Cortex	regional and tissue volume	2018	Males and Females	Elliott LT	European	11734354	8427	8428	30305740
IDP T1 FAST ROIs R precun cortex	Volume of grey matter in Right Precuneous Cortex	regional and tissue volume	2018	Males and Females	Elliott LT	European	11734354	8427	8428	30305740
IDP T1 FAST ROIs L cuneal cortex	Volume of grey matter in Left Cuneal Cortex	regional and tissue volume	2018	Males and Females	Elliott LT	European	11734354	8427	8428	30305740
IDP T1 FAST ROIs R cuneal cortex	Volume of grey matter in Right Cuneal Cortex	regional and tissue volume	2018	Males and Females	Elliott LT	European	11734354	8427	8428	30305740
IDP T1 FAST ROIs L front orb cortex	Volume of grey matter in Left Frontal Orbital Cortex	regional and tissue volume	2018	Males and Females	Elliott LT	European	11734354	8427	8428	30305740
IDP T1 FAST ROIs R front orb cortex	Volume of grey matter in Right Frontal Orbital Cortex	regional and tissue volume	2018	Males and Females	Elliott LT	European	11734354	8427	8428	30305740
IDP T1 FAST ROIs L parahipp gyrus ant	Volume of grey matter in Left Parahippocampal Gyrus, anterior division	regional and tissue volume	2018	Males and Females	Elliott LT	European	11734354	8427	8428	30305740
IDP T1 FAST ROIs R parahipp gyrus ant	Volume of grey matter in Right Parahippocampal Gyrus, anterior division	regional and tissue volume	2018	Males and Females	Elliott LT	European	11734354	8427	8428	30305740
IDP T1 FAST ROIs L parahipp gyrus post	Volume of grey matter in Left Parahippocampal Gyrus, posterior division	regional and tissue volume	2018	Males and Females	Elliott LT	European	11734354	8427	8428	30305740
IDP T1 FAST ROIs R parahipp gyrus post	Volume of grey matter in Right Parahippocampal Gyrus, posterior division	regional and tissue volume	2018	Males and Females	Elliott LT	European	11734354	8427	8428	30305740
IDP T1 FAST ROIs L lingual gyrus	Volume of grey matter in Left Lingual Gyrus	regional and tissue volume	2018	Males and Females	Elliott LT	European	11734354	8427	8428	30305740
IDP T1 FAST ROIs R lingual gyrus	Volume of grey matter in Right Lingual Gyrus	regional and tissue volume	2018	Males and Females	Elliott LT	European	11734354	8427	8428	30305740
IDP T1 FAST ROIs L temp fusif cortex ant	Volume of grey matter in Left Temporal Fusiform Cortex, anterior division	regional and tissue volume	2018	Males and Females	Elliott LT	European	11734354	8427	8428	30305740
IDP T1 FAST ROIs R temp fusif cortex ant	Volume of grey matter in Right Temporal Fusiform Cortex, anterior division	regional and tissue volume	2018	Males and Females	Elliott LT	European	11734354	8427	8428	30305740
IDP T1 FAST ROIs L temp fusif cortex post	Volume of grey matter in Left Temporal Fusiform Cortex, posterior division	regional and tissue volume	2018	Males and Females	Elliott LT	European	11734354	8427	8428	30305740
IDP T1 FAST ROIs R temp fusif cortex post	Volume of grey matter in Right Temporal Fusiform Cortex, posterior division	regional and tissue volume	2018	Males and Females	Elliott LT	European	11734354	8427	8428	30305740
IDP T1 FAST ROIs L temp occ fusif cortex	Volume of grey matter in Left Temporal Occipital Fusiform Cortex	regional and tissue volume	2018	Males and Females	Elliott LT	European	11734354	8427	8428	30305740
IDP T1 FAST ROIs R temp occ fusif cortex	Volume of grey matter in Right Temporal Occipital Fusiform Cortex	regional and tissue volume	2018	Males and Females	Elliott LT	European	11734354	8427	8428	30305740
IDP T1 FAST ROIs L occ fusif gyrus	Volume of grey matter in Left Occipital Fusiform Gyrus	regional and tissue volume	2018	Males and Females	Elliott LT	European	11734354	8427	8428	30305740
IDP T1 FAST ROIs R occ fusif gyrus	Volume of grey matter in Right Occipital Fusiform Gyrus	regional and tissue volume	2018	Males and Females	Elliott LT	European	11734354	8427	8428	30305740
IDP T1 FAST ROIs L front operc cortex	Volume of grey matter in Left Frontal Operculum Cortex	regional and tissue volume	2018	Males and Females	Elliott LT	European	11734354	8427	8428	30305740
IDP T1 FAST ROIs R front operc cortex	Volume of grey matter in Right Frontal Operculum Cortex	regional and tissue volume	2018	Males and Females	Elliott LT	European	11734354	8427	8428	30305740
IDP T1 FAST ROIs L cent operc cortex	Volume of grey matter in Left Central Opercular Cortex	regional and tissue volume	2018	Males and Females	Elliott LT	European	11734354	8427	8428	30305740
IDP T1 FAST ROIs R cent operc cortex	Volume of grey matter in Right Central Opercular Cortex	regional and tissue volume	2018	Males and Females	Elliott LT	European	11734354	8427	8428	30305740
IDP T1 FAST ROIs L parietal operc cortex	Volume of grey matter in Left Parietal Operculum Cortex	regional and tissue volume	2018	Males and Females	Elliott LT	European	11734354	8427	8428	30305740
IDP T1 FAST ROIs R parietal operc cortex	Volume of grey matter in Right Parietal Operculum Cortex	regional and tissue volume	2018	Males and Females	Elliott LT	European	11734354	8427	8428	30305740
IDP T1 FAST ROIs L planum polare	Volume of grey matter in Left Planum Polare	regional and tissue volume	2018	Males and Females	Elliott LT	European	11734354	8427	8428	30305740
IDP T1 FAST ROIs R planum polare	Volume of grey matter in Right Planum Polare	regional and tissue volume	2018	Males and Females	Elliott LT	European	11734354	8427	8428	30305740
IDP T1 FAST ROIs L heschl gyrus	Volume of grey matter in Left Heschl's Gyrus (includes H1 and H2)	regional and tissue volume	2018	Males and Females	Elliott LT	European	11734354	8427	8428	30305740
IDP T1 FAST ROIs R heschl gyrus	Volume of grey matter in Right Heschl's Gyrus (includes H1 and H2)	regional and tissue volume	2018	Males and Females	Elliott LT	European	11734354	8427	8428	30305740
IDP T1 FAST ROIs L planum temporale	Volume of grey matter in Left Planum Temporale	regional and tissue volume	2018	Males and Females	Elliott LT	European	11734354	8427	8428	30305740
IDP T1 FAST ROIs R planum temporale	Volume of grey matter in Right Planum Temporale	regional and tissue volume	2018	Males and Females	Elliott LT	European	11734354	8427	8428	30305740
IDP T1 FAST ROIs L supracalc cortex	Volume of grey matter in Left Supracalcarine Cortex	regional and tissue volume	2018	Males and Females	Elliott LT	European	11734354	8427	8428	30305740
IDP T1 FAST ROIs R supracalc cortex	Volume of grey matter in Right Supracalcarine Cortex	regional and tissue volume	2018	Males and Females	Elliott LT	European	11734354	8427	8428	30305740
IDP T1 FAST ROIs L occ pole	Volume of grey matter in Left Occipital Pole	regional and tissue volume	2018	Males and Females	Elliott LT	European	11734354	8427	8428	30305740
IDP T1 FAST ROIs R occ pole	Volume of grey matter in Right Occipital Pole	regional and tissue volume	2018	Males and Females	Elliott LT	European	11734354	8427	8428	30305740
IDP T1 FAST ROIs L thalamus	Volume of grey matter in Left Thalamus	regional and tissue volume	2018	Males and Females	Elliott LT	European	11734354	8427	8428	30305740
IDP T1 FAST ROIs R thalamus	Volume of grey matter in Right Thalamus	regional and tissue volume	2018	Males and Females	Elliott LT	European	11734354	8427	8428	30305740
IDP T1 FAST ROIs L caudate	Volume of grey matter in Left Caudate	regional and tissue volume	2018	Males and Females	Elliott LT	European	11734354	8427	8428	30305740
IDP T1 FAST ROIs R caudate	Volume of grey matter in Right Caudate	regional and tissue volume	2018	Males and Females	Elliott LT	European	11734354	8427	8428	30305740
IDP T1 FAST ROIs L putamen	Volume of grey matter in Left Putamen	regional and tissue volume	2018	Males and Females	Elliott LT	European	11734354	8427	8428	30305740
IDP T1 FAST ROIs R putamen	Volume of grey matter in Right Putamen	regional and tissue volume	2018	Males and Females	Elliott LT	European	11734354	8427	8428	30305740
IDP T1 FAST ROIs L pallidum	Volume of grey matter in Left Pallidum	regional and tissue volume	2018	Males and Females	Elliott LT	European	11734354	8427	8428	30305740
IDP T1 FAST ROIs R pallidum	Volume of grey matter in Right Pallidum	regional and tissue volume	2018	Males and Females	Elliott LT	European	11734354	8427	8428	30305740
IDP T1 FAST ROIs L hippocampus	Volume of grey matter in Left Hippocampus	regional and tissue volume	2018	Males and Females	Elliott LT	European	11734354	8427	8428	30305740
IDP T1 FAST ROIs R hippocampus	Volume of grey matter in Right Hippocampus	regional and tissue volume	2018	Males and Females	Elliott LT	European	11734354	8427	8428	30305740
IDP T1 FAST ROIs L amygdala	Volume of grey matter in Left Amygdala	regional and tissue volume	2018	Males and Females	Elliott LT	European	11734354	8427	8428	30305740
IDP T1 FAST ROIs R amygdala	Volume of grey matter in Right Amygdala	regional and tissue volume	2018	Males and Females	Elliott LT	European	11734354	8427	8428	30305740
IDP T1 FAST ROIs L ventral striatum	Volume of grey matter in Left Ventral Striatum	regional and tissue volume	2018	Males and Females	Elliott LT	European	11734354	8427	8428	30305740
IDP T1 FAST ROIs R ventral striatum	Volume of grey matter in Right Ventral Striatum	regional and tissue volume	2018	Males and Females	Elliott LT	European	11734354	8427	8428	30305740
IDP T1 FAST ROIs brain stem	Volume of grey matter in Brain-Stem	regional and tissue volume	2018	Males and Females	Elliott LT	European	11734354	8427	8428	30305740
IDP T1 FAST ROIs L cerebellum I IV	Volume of grey matter in Left I-IV Cerebellum	regional and tissue volume	2018	Males and Females	Elliott LT	European	11734354	8427	8428	30305740
IDP T1 FAST ROIs R cerebellum I IV	Volume of grey matter in Right I-IV Cerebellum	regional and tissue volume	2018	Males and Females	Elliott LT	European	11734354	8427	8428	30305740
IDP T1 FAST ROIs L cerebellum V	Volume of grey matter in Left V Cerebellum	regional and tissue volume	2018	Males and Females	Elliott LT	European	11734354	8427	8428	30305740
IDP T1 FAST ROIs R cerebellum V	Volume of grey matter in Right V Cerebellum	regional and tissue volume	2018	Males and Females	Elliott LT	European	11734354	8427	8428	30305740
IDP T1 FAST ROIs L cerebellum VI	Volume of grey matter in Left VI Cerebellum	regional and tissue volume	2018	Males and Females	Elliott LT	European	11734354	8427	8428	30305740
IDP T1 FAST ROIs V cerebellum VI	Volume of grey matter in Vermis VI Cerebellum	regional and tissue volume	2018	Males and Females	Elliott LT	European	11734354	8427	8428	30305740
IDP T1 FAST ROIs R cerebellum VI	Volume of grey matter in Right VI Cerebellum	regional and tissue volume	2018	Males and Females	Elliott LT	European	11734354	8427	8428	30305740
IDP T1 FAST ROIs L cerebellum crus I	Volume of grey matter in Left Crus I Cerebellum	regional and tissue volume	2018	Males and Females	Elliott LT	European	11734354	8427	8428	30305740
IDP T1 FAST ROIs V cerebellum crus I	Volume of grey matter in Vermis Crus I Cerebellum	regional and tissue volume	2018	Males and Females	Elliott LT	European	11734354	8427	8428	30305740
IDP T1 FAST ROIs R cerebellum crus I	Volume of grey matter in Right Crus I Cerebellum	regional and tissue volume	2018	Males and Females	Elliott LT	European	11734354	8427	8428	30305740
IDP T1 FAST ROIs L cerebellum crus II	Volume of grey matter in Left Crus II Cerebellum	regional and tissue volume	2018	Males and Females	Elliott LT	European	11734354	8427	8428	30305740
IDP T1 FAST ROIs V cerebellum crus II	Volume of grey matter in Vermis Crus II Cerebellum	regional and tissue volume	2018	Males and Females	Elliott LT	European	11734354	8427	8428	30305740
IDP T1 FAST ROIs R cerebellum crus II	Volume of grey matter in Right Crus II Cerebellum	regional and tissue volume	2018	Males and Females	Elliott LT	European	11734354	8427	8428	30305740
IDP T1 FAST ROIs L cerebellum VIIb	Volume of grey matter in Left VIIb Cerebellum	regional and tissue volume	2018	Males and Females	Elliott LT	European	11734354	8427	8428	30305740
IDP T1 FAST ROIs V cerebellum VIIb	Volume of grey matter in Vermis VIIb Cerebellum	regional and tissue volume	2018	Males and Females	Elliott LT	European	11734354	8427	8428	30305740
IDP T1 FAST ROIs R cerebellum VIIb	Volume of grey matter in Right VIIb Cerebellum	regional and tissue volume	2018	Males and Females	Elliott LT	European	11734354	8427	8428	30305740
IDP T1 FAST ROIs L cerebellum VIIIa	Volume of grey matter in Left VIIIa Cerebellum	regional and tissue volume	2018	Males and Females	Elliott LT	European	11734354	8427	8428	30305740
IDP T1 FAST ROIs V cerebellum VIIIa	Volume of grey matter in Vermis VIIIa Cerebellum	regional and tissue volume	2018	Males and Females	Elliott LT	European	11734354	8427	8428	30305740
IDP T1 FAST ROIs R cerebellum VIIIa	Volume of grey matter in Right VIIIa Cerebellum	regional and tissue volume	2018	Males and Females	Elliott LT	European	11734354	8427	8428	30305740
IDP T1 FAST ROIs L cerebellum VIIIb	Volume of grey matter in Left VIIIb Cerebellum	regional and tissue volume	2018	Males and Females	Elliott LT	European	11734354	8427	8428	30305740
IDP T1 FAST ROIs V cerebellum VIIIb	Volume of grey matter in Vermis VIIIb Cerebellum	regional and tissue volume	2018	Males and Females	Elliott LT	European	11734354	8427	8428	30305740
IDP T1 FAST ROIs R cerebellum VIIIb	Volume of grey matter in Right VIIIb Cerebellum	regional and tissue volume	2018	Males and Females	Elliott LT	European	11734354	8427	8428	30305740
IDP T1 FAST ROIs L cerebellum IX	Volume of grey matter in Left IX Cerebellum	regional and tissue volume	2018	Males and Females	Elliott LT	European	11734354	8427	8428	30305740
IDP T1 FAST ROIs V cerebellum IX	Volume of grey matter in Vermis IX Cerebellum	regional and tissue volume	2018	Males and Females	Elliott LT	European	11734354	8427	8428	30305740
IDP T1 FAST ROIs R cerebellum IX	Volume of grey matter in Right IX Cerebellum	regional and tissue volume	2018	Males and Females	Elliott LT	European	11734354	8427	8428	30305740
IDP T1 FAST ROIs L cerebellum X	Volume of grey matter in Left X Cerebellum	regional and tissue volume	2018	Males and Females	Elliott LT	European	11734354	8427	8428	30305740
IDP T1 FAST ROIs V cerebellum X	Volume of grey matter in Vermis X Cerebellum	regional and tissue volume	2018	Males and Females	Elliott LT	European	11734354	8427	8428	30305740
IDP T1 FAST ROIs R cerebellum X	Volume of grey matter in Right X Cerebellum	regional and tissue volume	2018	Males and Females	Elliott LT	European	11734354	8427	8428	30305740
IDP T2 FLAIR BIANCA WMH volume	Total volume of white matter hyperintensities (from T1 and T2_FLAIR images)	white matter hyperintensity volume	2018	Males and Females	Elliott LT	European	11734354	7705	8428	30305740
IDP tfMRI median BOLD shapes	Median BOLD (blood-oxygen-level dependent) effect (in group-defined mask) for shapes activation (in task fMRI data)	tfMRI activation	2018	Males and Females	Elliott LT	European	11734354	7612	8428	30305740
IDP tfMRI 90th percentile BOLD shapes	90th percentile of the BOLD (blood-oxygen-level dependent) effect (in group-defined mask) for shapes activation (in task fMRI data)	tfMRI activation	2018	Males and Females	Elliott LT	European	11734354	7612	8428	30305740
IDP tfMRI median zstat shapes	Median z-statistic (in group-defined mask) for shapes activation (in task fMRI data)	tfMRI activation	2018	Males and Females	Elliott LT	European	11734354	7612	8428	30305740
IDP tfMRI 90th percentile zstat shapes	90th percentile of the z-statistic (in group-defined mask) for shapes activation (in task fMRI data)	tfMRI activation	2018	Males and Females	Elliott LT	European	11734354	7612	8428	30305740
IDP tfMRI median BOLD faces	Median BOLD (blood-oxygen-level dependent) effect (in group-defined mask) for faces activation (in task fMRI data)	tfMRI activation	2018	Males and Females	Elliott LT	European	11734354	7612	8428	30305740
IDP tfMRI 90th percentile BOLD faces	90th percentile of the BOLD (blood-oxygen-level dependent) effect (in group-defined mask) for faces activation (in task fMRI data)	tfMRI activation	2018	Males and Females	Elliott LT	European	11734354	7612	8428	30305740
IDP tfMRI median zstat faces	Median z-statistic (in group-defined mask) for faces activation (in task fMRI data)	tfMRI activation	2018	Males and Females	Elliott LT	European	11734354	7612	8428	30305740
IDP tfMRI 90th percentile zstat faces	90th percentile of the z-statistic (in group-defined mask) for faces activation (in task fMRI data)	tfMRI activation	2018	Males and Females	Elliott LT	European	11734354	7612	8428	30305740
IDP tfMRI median BOLD faces shapes	Median BOLD (blood-oxygen-level dependent) effect (in group-defined mask) for faces-shapes contrast (in task fMRI data)	tfMRI activation	2018	Males and Females	Elliott LT	European	11734354	7612	8428	30305740
IDP tfMRI 90th percentile BOLD faces shapes	90th percentile of the BOLD (blood-oxygen-level dependent) effect (in group-defined mask) for faces-shapes contrast (in task fMRI data)	tfMRI activation	2018	Males and Females	Elliott LT	European	11734354	7612	8428	30305740
IDP tfMRI median zstat faces shapes	Median z-statistic (in group-defined mask) for faces-shapes contrast (in task fMRI data)	tfMRI activation	2018	Males and Females	Elliott LT	European	11734354	7612	8428	30305740
IDP tfMRI 90th percentile zstat faces shapes	90th percentile of the z-statistic (in group-defined mask) for faces-shapes contrast (in task fMRI data)	tfMRI activation	2018	Males and Females	Elliott LT	European	11734354	7612	8428	30305740
IDP tfMRI median BOLD faces shapes amygdala	Median BOLD (blood-oxygen-level dependent) effect (in group-defined amygdala activation mask) for faces-shapes contrast (in task fMRI data)	tfMRI activation	2018	Males and Females	Elliott LT	European	11734354	7612	8428	30305740
IDP tfMRI 90th percentile BOLD faces shapes amygdala	90th percentile of the BOLD (blood-oxygen-level dependent) effect (in group-defined amygdala activation mask) for faces-shapes contrast (in task fMRI data)	tfMRI activation	2018	Males and Females	Elliott LT	European	11734354	7612	8428	30305740
IDP tfMRI median zstat faces shapes amygdala	Median z-statistic (in group-defined amygdala activation mask) for faces-shapes contrast (in task fMRI data)	tfMRI activation	2018	Males and Females	Elliott LT	European	11734354	7612	8428	30305740
IDP tfMRI 90th percentile zstat faces shapes amygdala	90th percentile of the z-statistic (in group-defined amygdala activation mask) for faces-shapes contrast (in task fMRI data)	tfMRI activation	2018	Males and Females	Elliott LT	European	11734354	7612	8428	30305740
IDP T1 FIRST left&right thalamus volume	Volume of left&right thalamus (from T1 brain image)	regional and tissue volume	2018	Males and Females	Elliott LT	European	11734354	8428	8428	30305740
IDP T1 FIRST left&right caudate volume	Volume of left&right caudate (from T1 brain image)	regional and tissue volume	2018	Males and Females	Elliott LT	European	11734354	8428	8428	30305740
IDP T1 FIRST left&right putamen volume	Volume of left&right putamen (from T1 brain image)	regional and tissue volume	2018	Males and Females	Elliott LT	European	11734354	8428	8428	30305740
IDP T1 FIRST left&right pallidum volume	Volume of left&right pallidum (from T1 brain image)	regional and tissue volume	2018	Males and Females	Elliott LT	European	11734354	8428	8428	30305740
IDP T1 FIRST left&right hippocampus volume	Volume of left&right hippocampus (from T1 brain image)	regional and tissue volume	2018	Males and Females	Elliott LT	European	11734354	8428	8428	30305740
IDP T1 FIRST left&right amygdala volume	Volume of left&right amygdala (from T1 brain image)	regional and tissue volume	2018	Males and Females	Elliott LT	European	11734354	8428	8428	30305740
IDP T1 FIRST left&right accumbens volume	Volume of left&right accumbens (from T1 brain image)	regional and tissue volume	2018	Males and Females	Elliott LT	European	11734354	8428	8428	30305740
aparc DKTatlas lh volume caudalanteriorcingulate	Volume of caudalanteriorcingulate in the left hemisphere generated by parcellation of the white surface using DKT parcellation	regional and tissue volume	2018	Males and Females	Elliott LT	European	11734354	8411	8428	30305740
aparc DKTatlas lh volume caudalmiddlefrontal	Volume of caudalmiddlefrontal in the left hemisphere generated by parcellation of the white surface using DKT parcellation	regional and tissue volume	2018	Males and Females	Elliott LT	European	11734354	8411	8428	30305740
aparc DKTatlas lh volume cuneus	Volume of cuneus in the left hemisphere generated by parcellation of the white surface using DKT parcellation	regional and tissue volume	2018	Males and Females	Elliott LT	European	11734354	8411	8428	30305740
aparc DKTatlas lh volume entorhinal	Volume of entorhinal in the left hemisphere generated by parcellation of the white surface using DKT parcellation	regional and tissue volume	2018	Males and Females	Elliott LT	European	11734354	8411	8428	30305740
aparc DKTatlas lh volume fusiform	Volume of fusiform in the left hemisphere generated by parcellation of the white surface using DKT parcellation	regional and tissue volume	2018	Males and Females	Elliott LT	European	11734354	8411	8428	30305740
aparc DKTatlas lh volume inferiorparietal	Volume of inferiorparietal in the left hemisphere generated by parcellation of the white surface using DKT parcellation	regional and tissue volume	2018	Males and Females	Elliott LT	European	11734354	8411	8428	30305740
aparc DKTatlas lh volume inferiortemporal	Volume of inferiortemporal in the left hemisphere generated by parcellation of the white surface using DKT parcellation	regional and tissue volume	2018	Males and Females	Elliott LT	European	11734354	8411	8428	30305740
aparc DKTatlas lh volume isthmuscingulate	Volume of isthmuscingulate in the left hemisphere generated by parcellation of the white surface using DKT parcellation	regional and tissue volume	2018	Males and Females	Elliott LT	European	11734354	8411	8428	30305740
aparc DKTatlas lh volume lateraloccipital	Volume of lateraloccipital in the left hemisphere generated by parcellation of the white surface using DKT parcellation	regional and tissue volume	2018	Males and Females	Elliott LT	European	11734354	8411	8428	30305740
aparc DKTatlas lh volume lateralorbitofrontal	Volume of lateralorbitofrontal in the left hemisphere generated by parcellation of the white surface using DKT parcellation	regional and tissue volume	2018	Males and Females	Elliott LT	European	11734354	8411	8428	30305740
aparc DKTatlas lh volume lingual	Volume of lingual in the left hemisphere generated by parcellation of the white surface using DKT parcellation	regional and tissue volume	2018	Males and Females	Elliott LT	European	11734354	8411	8428	30305740
aparc DKTatlas lh volume medialorbitofrontal	Volume of medialorbitofrontal in the left hemisphere generated by parcellation of the white surface using DKT parcellation	regional and tissue volume	2018	Males and Females	Elliott LT	European	11734354	8411	8428	30305740
aparc DKTatlas lh volume middletemporal	Volume of middletemporal in the left hemisphere generated by parcellation of the white surface using DKT parcellation	regional and tissue volume	2018	Males and Females	Elliott LT	European	11734354	8411	8428	30305740
aparc DKTatlas lh volume parahippocampal	Volume of parahippocampal in the left hemisphere generated by parcellation of the white surface using DKT parcellation	regional and tissue volume	2018	Males and Females	Elliott LT	European	11734354	8411	8428	30305740
aparc DKTatlas lh volume paracentral	Volume of paracentral in the left hemisphere generated by parcellation of the white surface using DKT parcellation	regional and tissue volume	2018	Males and Females	Elliott LT	European	11734354	8411	8428	30305740
aparc DKTatlas lh volume parsopercularis	Volume of parsopercularis in the left hemisphere generated by parcellation of the white surface using DKT parcellation	regional and tissue volume	2018	Males and Females	Elliott LT	European	11734354	8411	8428	30305740
aparc DKTatlas lh volume parsorbitalis	Volume of parsorbitalis in the left hemisphere generated by parcellation of the white surface using DKT parcellation	regional and tissue volume	2018	Males and Females	Elliott LT	European	11734354	8411	8428	30305740
aparc DKTatlas lh volume parstriangularis	Volume of parstriangularis in the left hemisphere generated by parcellation of the white surface using DKT parcellation	regional and tissue volume	2018	Males and Females	Elliott LT	European	11734354	8411	8428	30305740
aparc DKTatlas lh volume pericalcarine	Volume of pericalcarine in the left hemisphere generated by parcellation of the white surface using DKT parcellation	regional and tissue volume	2018	Males and Females	Elliott LT	European	11734354	8411	8428	30305740
aparc DKTatlas lh volume postcentral	Volume of postcentral in the left hemisphere generated by parcellation of the white surface using DKT parcellation	regional and tissue volume	2018	Males and Females	Elliott LT	European	11734354	8411	8428	30305740
aparc DKTatlas lh volume posteriorcingulate	Volume of posteriorcingulate in the left hemisphere generated by parcellation of the white surface using DKT parcellation	regional and tissue volume	2018	Males and Females	Elliott LT	European	11734354	8411	8428	30305740
aparc DKTatlas lh volume precentral	Volume of precentral in the left hemisphere generated by parcellation of the white surface using DKT parcellation	regional and tissue volume	2018	Males and Females	Elliott LT	European	11734354	8411	8428	30305740
aparc DKTatlas lh volume precuneus	Volume of precuneus in the left hemisphere generated by parcellation of the white surface using DKT parcellation	regional and tissue volume	2018	Males and Females	Elliott LT	European	11734354	8411	8428	30305740
aparc DKTatlas lh volume rostralanteriorcingulate	Volume of rostralanteriorcingulate in the left hemisphere generated by parcellation of the white surface using DKT parcellation	regional and tissue volume	2018	Males and Females	Elliott LT	European	11734354	8411	8428	30305740
aparc DKTatlas lh volume rostralmiddlefrontal	Volume of rostralmiddlefrontal in the left hemisphere generated by parcellation of the white surface using DKT parcellation	regional and tissue volume	2018	Males and Females	Elliott LT	European	11734354	8411	8428	30305740
aparc DKTatlas lh volume superiorfrontal	Volume of superiorfrontal in the left hemisphere generated by parcellation of the white surface using DKT parcellation	regional and tissue volume	2018	Males and Females	Elliott LT	European	11734354	8411	8428	30305740
aparc DKTatlas lh volume superiorparietal	Volume of superiorparietal in the left hemisphere generated by parcellation of the white surface using DKT parcellation	regional and tissue volume	2018	Males and Females	Elliott LT	European	11734354	8411	8428	30305740
aparc DKTatlas lh volume superiortemporal	Volume of superiortemporal in the left hemisphere generated by parcellation of the white surface using DKT parcellation	regional and tissue volume	2018	Males and Females	Elliott LT	European	11734354	8411	8428	30305740
aparc DKTatlas lh volume supramarginal	Volume of supramarginal in the left hemisphere generated by parcellation of the white surface using DKT parcellation	regional and tissue volume	2018	Males and Females	Elliott LT	European	11734354	8411	8428	30305740
aparc DKTatlas lh volume transversetemporal	Volume of transversetemporal in the left hemisphere generated by parcellation of the white surface using DKT parcellation	regional and tissue volume	2018	Males and Females	Elliott LT	European	11734354	8411	8428	30305740
aparc DKTatlas lh volume insula	Volume of insula in the left hemisphere generated by parcellation of the white surface using DKT parcellation	regional and tissue volume	2018	Males and Females	Elliott LT	European	11734354	8411	8428	30305740
aparc DKTatlas lh volume WhiteSurfArea	Volume of L White Surface Area	regional and tissue volume	2018	Males and Females	Elliott LT	European	11734354	8411	8428	30305740
aparc DKTatlas rh volume caudalanteriorcingulate	Volume of caudalanteriorcingulate in the right hemisphere generated by parcellation of the white surface using DKT parcellation	regional and tissue volume	2018	Males and Females	Elliott LT	European	11734354	8411	8428	30305740
aparc DKTatlas rh volume caudalmiddlefrontal	Volume of caudalmiddlefrontal in the right hemisphere generated by parcellation of the white surface using DKT parcellation	regional and tissue volume	2018	Males and Females	Elliott LT	European	11734354	8411	8428	30305740
aparc DKTatlas rh volume cuneus	Volume of cuneus in the right hemisphere generated by parcellation of the white surface using DKT parcellation	regional and tissue volume	2018	Males and Females	Elliott LT	European	11734354	8411	8428	30305740
aparc DKTatlas rh volume entorhinal	Volume of entorhinal in the right hemisphere generated by parcellation of the white surface using DKT parcellation	regional and tissue volume	2018	Males and Females	Elliott LT	European	11734354	8411	8428	30305740
aparc DKTatlas rh volume fusiform	Volume of fusiform in the right hemisphere generated by parcellation of the white surface using DKT parcellation	regional and tissue volume	2018	Males and Females	Elliott LT	European	11734354	8411	8428	30305740
aparc DKTatlas rh volume inferiorparietal	Volume of inferiorparietal in the right hemisphere generated by parcellation of the white surface using DKT parcellation	regional and tissue volume	2018	Males and Females	Elliott LT	European	11734354	8411	8428	30305740
aparc DKTatlas rh volume inferiortemporal	Volume of inferiortemporal in the right hemisphere generated by parcellation of the white surface using DKT parcellation	regional and tissue volume	2018	Males and Females	Elliott LT	European	11734354	8411	8428	30305740
aparc DKTatlas rh volume isthmuscingulate	Volume of isthmuscingulate in the right hemisphere generated by parcellation of the white surface using DKT parcellation	regional and tissue volume	2018	Males and Females	Elliott LT	European	11734354	8411	8428	30305740
aparc DKTatlas rh volume lateraloccipital	Volume of lateraloccipital in the right hemisphere generated by parcellation of the white surface using DKT parcellation	regional and tissue volume	2018	Males and Females	Elliott LT	European	11734354	8411	8428	30305740
aparc DKTatlas rh volume lateralorbitofrontal	Volume of lateralorbitofrontal in the right hemisphere generated by parcellation of the white surface using DKT parcellation	regional and tissue volume	2018	Males and Females	Elliott LT	European	11734354	8411	8428	30305740
aparc DKTatlas rh volume lingual	Volume of lingual in the right hemisphere generated by parcellation of the white surface using DKT parcellation	regional and tissue volume	2018	Males and Females	Elliott LT	European	11734354	8411	8428	30305740
aparc DKTatlas rh volume medialorbitofrontal	Volume of medialorbitofrontal in the right hemisphere generated by parcellation of the white surface using DKT parcellation	regional and tissue volume	2018	Males and Females	Elliott LT	European	11734354	8411	8428	30305740
aparc DKTatlas rh volume middletemporal	Volume of middletemporal in the right hemisphere generated by parcellation of the white surface using DKT parcellation	regional and tissue volume	2018	Males and Females	Elliott LT	European	11734354	8411	8428	30305740
aparc DKTatlas rh volume parahippocampal	Volume of parahippocampal in the right hemisphere generated by parcellation of the white surface using DKT parcellation	regional and tissue volume	2018	Males and Females	Elliott LT	European	11734354	8411	8428	30305740
aparc DKTatlas rh volume paracentral	Volume of paracentral in the right hemisphere generated by parcellation of the white surface using DKT parcellation	regional and tissue volume	2018	Males and Females	Elliott LT	European	11734354	8411	8428	30305740
aparc DKTatlas rh volume parsopercularis	Volume of parsopercularis in the right hemisphere generated by parcellation of the white surface using DKT parcellation	regional and tissue volume	2018	Males and Females	Elliott LT	European	11734354	8411	8428	30305740
aparc DKTatlas rh volume parsorbitalis	Volume of parsorbitalis in the right hemisphere generated by parcellation of the white surface using DKT parcellation	regional and tissue volume	2018	Males and Females	Elliott LT	European	11734354	8411	8428	30305740
aparc DKTatlas rh volume parstriangularis	Volume of parstriangularis in the right hemisphere generated by parcellation of the white surface using DKT parcellation	regional and tissue volume	2018	Males and Females	Elliott LT	European	11734354	8411	8428	30305740
aparc DKTatlas rh volume pericalcarine	Volume of pericalcarine in the right hemisphere generated by parcellation of the white surface using DKT parcellation	regional and tissue volume	2018	Males and Females	Elliott LT	European	11734354	8411	8428	30305740
aparc DKTatlas rh volume postcentral	Volume of postcentral in the right hemisphere generated by parcellation of the white surface using DKT parcellation	regional and tissue volume	2018	Males and Females	Elliott LT	European	11734354	8411	8428	30305740
aparc DKTatlas rh volume posteriorcingulate	Volume of posteriorcingulate in the right hemisphere generated by parcellation of the white surface using DKT parcellation	regional and tissue volume	2018	Males and Females	Elliott LT	European	11734354	8411	8428	30305740
aparc DKTatlas rh volume precentral	Volume of precentral in the right hemisphere generated by parcellation of the white surface using DKT parcellation	regional and tissue volume	2018	Males and Females	Elliott LT	European	11734354	8411	8428	30305740
aparc DKTatlas rh volume precuneus	Volume of precuneus in the right hemisphere generated by parcellation of the white surface using DKT parcellation	regional and tissue volume	2018	Males and Females	Elliott LT	European	11734354	8411	8428	30305740
aparc DKTatlas rh volume rostralanteriorcingulate	Volume of rostralanteriorcingulate in the right hemisphere generated by parcellation of the white surface using DKT parcellation	regional and tissue volume	2018	Males and Females	Elliott LT	European	11734354	8411	8428	30305740
aparc DKTatlas rh volume rostralmiddlefrontal	Volume of rostralmiddlefrontal in the right hemisphere generated by parcellation of the white surface using DKT parcellation	regional and tissue volume	2018	Males and Females	Elliott LT	European	11734354	8411	8428	30305740
aparc DKTatlas rh volume superiorfrontal	Volume of superiorfrontal in the right hemisphere generated by parcellation of the white surface using DKT parcellation	regional and tissue volume	2018	Males and Females	Elliott LT	European	11734354	8411	8428	30305740
aparc DKTatlas rh volume superiorparietal	Volume of superiorparietal in the right hemisphere generated by parcellation of the white surface using DKT parcellation	regional and tissue volume	2018	Males and Females	Elliott LT	European	11734354	8411	8428	30305740
aparc DKTatlas rh volume superiortemporal	Volume of superiortemporal in the right hemisphere generated by parcellation of the white surface using DKT parcellation	regional and tissue volume	2018	Males and Females	Elliott LT	European	11734354	8411	8428	30305740
aparc DKTatlas rh volume supramarginal	Volume of supramarginal in the right hemisphere generated by parcellation of the white surface using DKT parcellation	regional and tissue volume	2018	Males and Females	Elliott LT	European	11734354	8411	8428	30305740
aparc DKTatlas rh volume transversetemporal	Volume of transversetemporal in the right hemisphere generated by parcellation of the white surface using DKT parcellation	regional and tissue volume	2018	Males and Females	Elliott LT	European	11734354	8411	8428	30305740
aparc DKTatlas rh volume insula	Volume of insula in the right hemisphere generated by parcellation of the white surface using DKT parcellation	regional and tissue volume	2018	Males and Females	Elliott LT	European	11734354	8411	8428	30305740
aparc DKTatlas rh volume WhiteSurfArea	Volume of R&L White Surface Area	regional and tissue volume	2018	Males and Females	Elliott LT	European	11734354	8411	8428	30305740

## Sheet: 02
Supplementary Table 2. MR results for all batches
Note: OR, Odds Ratio; Upper: Maximum value of the 95% Confidence Interval; Lower: Minimum value of the 95% Confidence Interval.
Batch	Exposure	Eutcome	Method	OR	Upper	Lower	Pval	Power
1	Crohn's disease	IDP T1 SIENAX peripheral grey normalised volume	Inverse variance weighted (multiplicative random effects)	1.00873	1.03249	0.985523	0.464153	0.221758
1	Crohn's disease	IDP T1 SIENAX peripheral grey normalised volume	MR Egger	1.00644	1.06266	0.953191	0.812647	0.142167
1	Crohn's disease	IDP T1 SIENAX peripheral grey normalised volume	Inverse variance weighted (fixed effects)	1.00873	1.02758	0.990228	0.357398	0.221758
1	Crohn's disease	IDP T1 SIENAX peripheral grey normalised volume	Weighted median	0.994662	1.02688	0.963454	0.742093	0.113498
1	Crohn's disease	IDP T1 SIENAX peripheral grey normalised volume	Weighted mode	0.972858	1.04072	0.909423	0.428518	0.965151
1	Crohn's disease	IDP T1 SIENAX peripheral grey normalised volume	MR RAPS	1.00895	1.028	0.990254	0.350459	0.230601
2	Ulcerative colitis	IDP T1 SIENAX peripheral grey normalised volume	Inverse variance weighted (multiplicative random effects)	1.03524	1.06219	1.00898	0.00825247	0.978354
2	Ulcerative colitis	IDP T1 SIENAX peripheral grey normalised volume	MR Egger	1.1424	1.22454	1.06578	0.000502085	1
2	Ulcerative colitis	IDP T1 SIENAX peripheral grey normalised volume	Inverse variance weighted (fixed effects)	1.03524	1.06029	1.01078	0.00452767	0.978354
2	Ulcerative colitis	IDP T1 SIENAX peripheral grey normalised volume	Weighted median	1.04558	1.08504	1.00756	0.0183421	0.999239
2	Ulcerative colitis	IDP T1 SIENAX peripheral grey normalised volume	Weighted mode	1.07594	1.1382	1.01709	0.0161062	1
2	Ulcerative colitis	IDP T1 SIENAX peripheral grey normalised volume	MR RAPS	1.03594	1.06145	1.01105	0.00443913	0.982105
3	Crohn's disease	IDP T1 SIENAX brain-unnormalised volume	Inverse variance weighted (multiplicative random effects)	1.00313	1.01394	0.992435	0.567499	0.0889129
3	Crohn's disease	IDP T1 SIENAX brain-unnormalised volume	MR Egger	0.998541	1.02376	0.973943	0.906432	0.05835
3	Crohn's disease	IDP T1 SIENAX brain-unnormalised volume	Inverse variance weighted (fixed effects)	1.00313	1.01342	0.992948	0.548074	0.0889129
3	Crohn's disease	IDP T1 SIENAX brain-unnormalised volume	Weighted median	1.00281	1.01874	0.987118	0.727592	0.0811321
3	Crohn's disease	IDP T1 SIENAX brain-unnormalised volume	Weighted mode	0.996669	1.01584	0.977858	0.733199	0.0944161
3	Crohn's disease	IDP T1 SIENAX brain-unnormalised volume	MR RAPS	1.00318	1.01363	0.99284	0.54801	0.090148
4	Ulcerative colitis	IDP T1 SIENAX brain-unnormalised volume	Inverse variance weighted (multiplicative random effects)	1.01325	1.02568	1.00096	0.0344303	0.529925
4	Ulcerative colitis	IDP T1 SIENAX brain-unnormalised volume	MR Egger	1.04645	1.08721	1.00722	0.0216795	1
4	Ulcerative colitis	IDP T1 SIENAX brain-unnormalised volume	Inverse variance weighted (fixed effects)	1.01325	1.02668	0.999992	0.0501397	0.529925
4	Ulcerative colitis	IDP T1 SIENAX brain-unnormalised volume	Weighted median	1.01677	1.03583	0.998059	0.0792685	0.729997
4	Ulcerative colitis	IDP T1 SIENAX brain-unnormalised volume	Weighted mode	1.0242	1.05071	0.998369	0.0764699	0.959299
4	Ulcerative colitis	IDP T1 SIENAX brain-unnormalised volume	MR RAPS	1.01344	1.02713	0.999925	0.0512863	0.541487
5	Crohn's disease	IDP T1 FAST ROIs L temp fusif cortex post	Inverse variance weighted (multiplicative random effects)	0.997281	1.01497	0.979896	0.761571	0.0645464
5	Crohn's disease	IDP T1 FAST ROIs L temp fusif cortex post	MR Egger	0.979663	1.02699	0.93452	0.384113	0.764177
5	Crohn's disease	IDP T1 FAST ROIs L temp fusif cortex post	Inverse variance weighted (fixed effects)	0.997281	1.01789	0.977087	0.794222	0.0645464
5	Crohn's disease	IDP T1 FAST ROIs L temp fusif cortex post	Weighted median	0.995387	1.02673	0.964997	0.770049	0.0925494
5	Crohn's disease	IDP T1 FAST ROIs L temp fusif cortex post	Weighted mode	0.996554	1.0331	0.961305	0.851919	0.0734988
5	Crohn's disease	IDP T1 FAST ROIs L temp fusif cortex post	MR RAPS	0.997253	1.01823	0.976703	0.795662	0.0648564
6	Ulcerative colitis	IDP T1 FAST ROIs L temp fusif cortex post	Inverse variance weighted (multiplicative random effects)	1.01689	1.04561	0.988955	0.238631	0.448647
6	Ulcerative colitis	IDP T1 FAST ROIs L temp fusif cortex post	MR Egger	1.01168	1.09846	0.931754	0.775265	0.245496
6	Ulcerative colitis	IDP T1 FAST ROIs L temp fusif cortex post	Inverse variance weighted (fixed effects)	1.01689	1.04403	0.990453	0.212719	0.448647
6	Ulcerative colitis	IDP T1 FAST ROIs L temp fusif cortex post	Weighted median	1.01788	1.0563	0.98085	0.348631	0.490969
6	Ulcerative colitis	IDP T1 FAST ROIs L temp fusif cortex post	Weighted mode	1.00773	1.05572	0.961929	0.747787	0.134277
6	Ulcerative colitis	IDP T1 FAST ROIs L temp fusif cortex post	MR RAPS	1.01719	1.04481	0.990294	0.212577	0.461405
7	Crohn's disease	IDP T1 FAST ROIs R temp fusif cortex post	Inverse variance weighted (multiplicative random effects)	0.994123	1.01153	0.977018	0.505634	0.119204
7	Crohn's disease	IDP T1 FAST ROIs R temp fusif cortex post	MR Egger	0.983195	1.0311	0.937515	0.475825	0.594624
7	Crohn's disease	IDP T1 FAST ROIs R temp fusif cortex post	Inverse variance weighted (fixed effects)	0.994123	1.01486	0.973808	0.575786	0.119204
7	Crohn's disease	IDP T1 FAST ROIs R temp fusif cortex post	Weighted median	1.00521	1.03566	0.975652	0.733041	0.103399
7	Crohn's disease	IDP T1 FAST ROIs R temp fusif cortex post	Weighted mode	1.0159	1.06284	0.971031	0.497684	0.534564
7	Crohn's disease	IDP T1 FAST ROIs R temp fusif cortex post	MR RAPS	0.99406	1.01517	0.973386	0.578508	0.120729
8	Ulcerative colitis	IDP T1 FAST ROIs R temp fusif cortex post	Inverse variance weighted (multiplicative random effects)	1.0206	1.0449	0.996859	0.0895116	0.601955
8	Ulcerative colitis	IDP T1 FAST ROIs R temp fusif cortex post	MR Egger	1.03377	1.1169	0.956825	0.387749	0.951226
8	Ulcerative colitis	IDP T1 FAST ROIs R temp fusif cortex post	Inverse variance weighted (fixed effects)	1.0206	1.04812	0.993795	0.133197	0.601955
8	Ulcerative colitis	IDP T1 FAST ROIs R temp fusif cortex post	Weighted median	1.01849	1.05868	0.979832	0.353366	0.5134
8	Ulcerative colitis	IDP T1 FAST ROIs R temp fusif cortex post	Weighted mode	1.02423	1.07919	0.972076	0.376383	0.740752
8	Ulcerative colitis	IDP T1 FAST ROIs R temp fusif cortex post	MR RAPS	1.02086	1.04894	0.993537	0.135797	0.612882
9	Crohn's disease	IDP T1 FAST ROIs L temp occ fusif cortex	Inverse variance weighted (multiplicative random effects)	1.00794	1.03262	0.983853	0.521495	0.166492
9	Crohn's disease	IDP T1 FAST ROIs L temp occ fusif cortex	MR Egger	1.03845	1.09707	0.982973	0.172607	0.996999
9	Crohn's disease	IDP T1 FAST ROIs L temp occ fusif cortex	Inverse variance weighted (fixed effects)	1.00794	1.03055	0.985835	0.484407	0.166492
9	Crohn's disease	IDP T1 FAST ROIs L temp occ fusif cortex	Weighted median	1.01356	1.0492	0.97913	0.444974	0.388947
9	Crohn's disease	IDP T1 FAST ROIs L temp occ fusif cortex	Weighted mode	1.03261	1.07903	0.988182	0.160643	0.979389
9	Crohn's disease	IDP T1 FAST ROIs L temp occ fusif cortex	MR RAPS	1.00809	1.03101	0.985678	0.482536	0.170833
10	Ulcerative colitis	IDP T1 FAST ROIs L temp occ fusif cortex	Inverse variance weighted (multiplicative random effects)	1.03675	1.06738	1.00701	0.0150944	0.967832
10	Ulcerative colitis	IDP T1 FAST ROIs L temp occ fusif cortex	MR Egger	1.05651	1.15091	0.969848	0.19991	0.999942
10	Ulcerative colitis	IDP T1 FAST ROIs L temp occ fusif cortex	Inverse variance weighted (fixed effects)	1.03675	1.06655	1.0078	0.0125178	0.967832
10	Ulcerative colitis	IDP T1 FAST ROIs L temp occ fusif cortex	Weighted median	1.04303	1.08943	0.998595	0.0578687	0.9936
10	Ulcerative colitis	IDP T1 FAST ROIs L temp occ fusif cortex	Weighted mode	1.0718	1.14123	1.00659	0.0384679	1
10	Ulcerative colitis	IDP T1 FAST ROIs L temp occ fusif cortex	MR RAPS	1.0374	1.06774	1.00791	0.012579	0.972272
11	Crohn's disease	IDP T1 FAST ROIs R temp occ fusif cortex	Inverse variance weighted (multiplicative random effects)	1.0035	1.02276	0.984608	0.718445	0.0729349
11	Crohn's disease	IDP T1 FAST ROIs R temp occ fusif cortex	MR Egger	0.992164	1.04252	0.94424	0.749823	0.170157
11	Crohn's disease	IDP T1 FAST ROIs R temp occ fusif cortex	Inverse variance weighted (fixed effects)	1.0035	1.0253	0.982172	0.749754	0.0729349
11	Crohn's disease	IDP T1 FAST ROIs R temp occ fusif cortex	Weighted median	1.00187	1.03452	0.970244	0.909299	0.0564608
11	Crohn's disease	IDP T1 FAST ROIs R temp occ fusif cortex	Weighted mode	1.00435	1.04283	0.967302	0.821901	0.085647
11	Crohn's disease	IDP T1 FAST ROIs R temp occ fusif cortex	MR RAPS	1.00354	1.02572	0.981845	0.751166	0.0734672
12	Ulcerative colitis	IDP T1 FAST ROIs R temp occ fusif cortex	Inverse variance weighted (multiplicative random effects)	1.0169	1.04964	0.985181	0.299918	0.431235
12	Ulcerative colitis	IDP T1 FAST ROIs R temp occ fusif cortex	MR Egger	1.01797	1.11782	0.927038	0.700307	0.475589
12	Ulcerative colitis	IDP T1 FAST ROIs R temp occ fusif cortex	Inverse variance weighted (fixed effects)	1.0169	1.04549	0.989097	0.236042	0.431235
12	Ulcerative colitis	IDP T1 FAST ROIs R temp occ fusif cortex	Weighted median	1.0194	1.06428	0.976422	0.381904	0.535384
12	Ulcerative colitis	IDP T1 FAST ROIs R temp occ fusif cortex	Weighted mode	1.01686	1.07531	0.961584	0.562062	0.429504
12	Ulcerative colitis	IDP T1 FAST ROIs R temp occ fusif cortex	MR RAPS	1.01728	1.0463	0.989068	0.232478	0.446905
13	Crohn's disease	IDP T1 FAST ROIs L occ fusif gyrus	Inverse variance weighted (multiplicative random effects)	1.01006	1.0327	0.987916	0.376162	0.243728
13	Crohn's disease	IDP T1 FAST ROIs L occ fusif gyrus	MR Egger	0.965291	1.01504	0.917981	0.163347	0.993903
13	Crohn's disease	IDP T1 FAST ROIs L occ fusif gyrus	Inverse variance weighted (fixed effects)	1.01006	1.03232	0.988278	0.368196	0.243728
13	Crohn's disease	IDP T1 FAST ROIs L occ fusif gyrus	Weighted median	1.00131	1.04002	0.964029	0.946277	0.0531108
13	Crohn's disease	IDP T1 FAST ROIs L occ fusif gyrus	Weighted mode	0.999505	1.04434	0.956598	0.982464	0.0504476
13	Crohn's disease	IDP T1 FAST ROIs L occ fusif gyrus	MR RAPS	1.01021	1.03283	0.988093	0.368356	0.249746
14	Ulcerative colitis	IDP T1 FAST ROIs L occ fusif gyrus	Inverse variance weighted (multiplicative random effects)	1.0239	1.04694	1.00136	0.0375719	0.705226
14	Ulcerative colitis	IDP T1 FAST ROIs L occ fusif gyrus	MR Egger	1.01718	1.1037	0.937435	0.67324	0.437197
14	Ulcerative colitis	IDP T1 FAST ROIs L occ fusif gyrus	Inverse variance weighted (fixed effects)	1.0239	1.05311	0.995499	0.0998395	0.705226
14	Ulcerative colitis	IDP T1 FAST ROIs L occ fusif gyrus	Weighted median	1.01585	1.05781	0.975544	0.446546	0.383469
14	Ulcerative colitis	IDP T1 FAST ROIs L occ fusif gyrus	Weighted mode	1.01313	1.0689	0.960268	0.636724	0.281363
14	Ulcerative colitis	IDP T1 FAST ROIs L occ fusif gyrus	MR RAPS	1.02414	1.05398	0.995142	0.103594	0.713831
15	Crohn's disease	IDP T1 FAST ROIs R occ fusif gyrus	Inverse variance weighted (multiplicative random effects)	1.00363	1.01884	0.988641	0.637178	0.074056
15	Crohn's disease	IDP T1 FAST ROIs R occ fusif gyrus	MR Egger	0.981302	1.03227	0.932851	0.455728	0.660714
15	Crohn's disease	IDP T1 FAST ROIs R occ fusif gyrus	Inverse variance weighted (fixed effects)	1.00363	1.02592	0.981816	0.746731	0.074056
15	Crohn's disease	IDP T1 FAST ROIs R occ fusif gyrus	Weighted median	0.990347	1.02221	0.959481	0.548197	0.230327
15	Crohn's disease	IDP T1 FAST ROIs R occ fusif gyrus	Weighted mode	0.988331	1.02723	0.950904	0.554561	0.314542
15	Crohn's disease	IDP T1 FAST ROIs R occ fusif gyrus	MR RAPS	1.00365	1.02639	0.98142	0.749693	0.0744082
16	Ulcerative colitis	IDP T1 FAST ROIs R occ fusif gyrus	Inverse variance weighted (multiplicative random effects)	1.01792	1.04473	0.991801	0.180461	0.465151
16	Ulcerative colitis	IDP T1 FAST ROIs R occ fusif gyrus	MR Egger	1.01952	1.10706	0.938906	0.635265	0.531165
16	Ulcerative colitis	IDP T1 FAST ROIs R occ fusif gyrus	Inverse variance weighted (fixed effects)	1.01792	1.0472	0.989468	0.219429	0.465151
16	Ulcerative colitis	IDP T1 FAST ROIs R occ fusif gyrus	Weighted median	1.03014	1.07319	0.988812	0.155194	0.879407
16	Ulcerative colitis	IDP T1 FAST ROIs R occ fusif gyrus	Weighted mode	1.03517	1.09485	0.978739	0.236267	0.954231
16	Ulcerative colitis	IDP T1 FAST ROIs R occ fusif gyrus	MR RAPS	1.01817	1.04801	0.98918	0.221748	0.475408
17	Crohn's disease	IDP T1 FAST ROIs L front operc cortex	Inverse variance weighted (multiplicative random effects)	1.00046	1.0254	0.976133	0.970673	0.0503807
17	Crohn's disease	IDP T1 FAST ROIs L front operc cortex	MR Egger	1.03006	1.08994	0.97348	0.295845	0.959263
17	Crohn's disease	IDP T1 FAST ROIs L front operc cortex	Inverse variance weighted (fixed effects)	1.00046	1.02301	0.97841	0.96761	0.0503807
17	Crohn's disease	IDP T1 FAST ROIs L front operc cortex	Weighted median	0.995903	1.0307	0.96228	0.814745	0.0806005
17	Crohn's disease	IDP T1 FAST ROIs L front operc cortex	Weighted mode	1.00241	1.04605	0.960589	0.912446	0.0603965
17	Crohn's disease	IDP T1 FAST ROIs L front operc cortex	MR RAPS	1.00047	1.02332	0.97813	0.967413	0.0503957
18	Ulcerative colitis	IDP T1 FAST ROIs L front operc cortex	Inverse variance weighted (multiplicative random effects)	1.02555	1.06119	0.99111	0.147704	0.752459
18	Ulcerative colitis	IDP T1 FAST ROIs L front operc cortex	MR Egger	1.09299	1.20506	0.991333	0.0730315	1
18	Ulcerative colitis	IDP T1 FAST ROIs L front operc cortex	Inverse variance weighted (fixed effects)	1.02555	1.05546	0.996498	0.0852969	0.752459
18	Ulcerative colitis	IDP T1 FAST ROIs L front operc cortex	Weighted median	1.05204	1.10002	1.00615	0.0257771	0.999619
18	Ulcerative colitis	IDP T1 FAST ROIs L front operc cortex	Weighted mode	1.06285	1.13	0.999686	0.0605796	0.999996
18	Ulcerative colitis	IDP T1 FAST ROIs L front operc cortex	MR RAPS	1.02616	1.05651	0.996672	0.0825786	0.77154
19	Crohn's disease	IDP T1 FAST ROIs R front operc cortex	Inverse variance weighted (multiplicative random effects)	1.00284	1.02231	0.983736	0.77272	0.0642012
19	Crohn's disease	IDP T1 FAST ROIs R front operc cortex	MR Egger	0.999394	1.0531	0.948426	0.981432	0.0506457
19	Crohn's disease	IDP T1 FAST ROIs R front operc cortex	Inverse variance weighted (fixed effects)	1.00284	1.02586	0.980336	0.80665	0.0642012
19	Crohn's disease	IDP T1 FAST ROIs R front operc cortex	Weighted median	1.01569	1.05177	0.98085	0.381997	0.486883
19	Crohn's disease	IDP T1 FAST ROIs R front operc cortex	Weighted mode	1.01629	1.06252	0.972076	0.480539	0.516154
19	Crohn's disease	IDP T1 FAST ROIs R front operc cortex	MR RAPS	1.00287	1.0263	0.979975	0.807901	0.0645135
20	Ulcerative colitis	IDP T1 FAST ROIs R front operc cortex	Inverse variance weighted (multiplicative random effects)	1.01411	1.04192	0.987038	0.31019	0.306395
20	Ulcerative colitis	IDP T1 FAST ROIs R front operc cortex	MR Egger	1.03398	1.1258	0.949639	0.429093	0.934448
20	Ulcerative colitis	IDP T1 FAST ROIs R front operc cortex	Inverse variance weighted (fixed effects)	1.01411	1.04423	0.984853	0.348252	0.306395
20	Ulcerative colitis	IDP T1 FAST ROIs R front operc cortex	Weighted median	1.01919	1.06377	0.976488	0.38401	0.504964
20	Ulcerative colitis	IDP T1 FAST ROIs R front operc cortex	Weighted mode	1.02503	1.08732	0.966312	0.417864	0.727723
20	Ulcerative colitis	IDP T1 FAST ROIs R front operc cortex	MR RAPS	1.0143	1.045	0.984506	0.350558	0.313418
21	Crohn's disease	IDP T1 FAST ROIs L cent operc cortex	Inverse variance weighted (multiplicative random effects)	1.0052	1.02394	0.986808	0.58196	0.105525
21	Crohn's disease	IDP T1 FAST ROIs L cent operc cortex	MR Egger	1.00938	1.05653	0.964341	0.681485	0.235445
21	Crohn's disease	IDP T1 FAST ROIs L cent operc cortex	Inverse variance weighted (fixed effects)	1.0052	1.02532	0.985475	0.607959	0.105525
21	Crohn's disease	IDP T1 FAST ROIs L cent operc cortex	Weighted median	1.01941	1.05134	0.988448	0.22184	0.721205
21	Crohn's disease	IDP T1 FAST ROIs L cent operc cortex	Weighted mode	1.02517	1.07038	0.981859	0.265768	0.908787
21	Crohn's disease	IDP T1 FAST ROIs L cent operc cortex	MR RAPS	1.00527	1.02572	0.985226	0.608996	0.10705
22	Ulcerative colitis	IDP T1 FAST ROIs L cent operc cortex	Inverse variance weighted (multiplicative random effects)	1.01901	1.04901	0.989873	0.203241	0.551702
22	Ulcerative colitis	IDP T1 FAST ROIs L cent operc cortex	MR Egger	1.02042	1.11172	0.936622	0.633574	0.611529
22	Ulcerative colitis	IDP T1 FAST ROIs L cent operc cortex	Inverse variance weighted (fixed effects)	1.01901	1.04542	0.993276	0.149004	0.551702
22	Ulcerative colitis	IDP T1 FAST ROIs L cent operc cortex	Weighted median	1.01522	1.05594	0.976071	0.451543	0.388247
22	Ulcerative colitis	IDP T1 FAST ROIs L cent operc cortex	Weighted mode	1.03643	1.0962	0.979931	0.220533	0.978125
22	Ulcerative colitis	IDP T1 FAST ROIs L cent operc cortex	MR RAPS	1.01942	1.04624	0.993295	0.14645	0.569362
23	Crohn's disease	IDP T1 FAST ROIs R cent operc cortex	Inverse variance weighted (multiplicative random effects)	1.01523	1.04019	0.990871	0.222516	0.515059
23	Crohn's disease	IDP T1 FAST ROIs R cent operc cortex	MR Egger	1.0036	1.06195	0.948448	0.898518	0.0761426
23	Crohn's disease	IDP T1 FAST ROIs R cent operc cortex	Inverse variance weighted (fixed effects)	1.01523	1.03563	0.995228	0.136533	0.515059
23	Crohn's disease	IDP T1 FAST ROIs R cent operc cortex	Weighted median	1.01958	1.05343	0.986819	0.244513	0.726984
23	Crohn's disease	IDP T1 FAST ROIs R cent operc cortex	Weighted mode	1.01566	1.05293	0.979712	0.403032	0.537382
23	Crohn's disease	IDP T1 FAST ROIs R cent operc cortex	MR RAPS	1.01558	1.03624	0.995333	0.132396	0.53324
24	Ulcerative colitis	IDP T1 FAST ROIs R cent operc cortex	Inverse variance weighted (multiplicative random effects)	1.00663	1.03067	0.983151	0.583057	0.113318
24	Ulcerative colitis	IDP T1 FAST ROIs R cent operc cortex	MR Egger	1.05001	1.13117	0.974668	0.191137	0.999734
24	Ulcerative colitis	IDP T1 FAST ROIs R cent operc cortex	Inverse variance weighted (fixed effects)	1.00663	1.03277	0.981152	0.613326	0.113318
24	Ulcerative colitis	IDP T1 FAST ROIs R cent operc cortex	Weighted median	1.016	1.05439	0.979001	0.401737	0.420192
24	Ulcerative colitis	IDP T1 FAST ROIs R cent operc cortex	Weighted mode	1.02071	1.07574	0.968506	0.450011	0.622671
24	Ulcerative colitis	IDP T1 FAST ROIs R cent operc cortex	MR RAPS	1.00672	1.03336	0.980779	0.614884	0.115137
25	Crohn's disease	IDP T1 FIRST left thalamus volume	Inverse variance weighted (multiplicative random effects)	1.01003	1.02724	0.993109	0.24698	0.290996
25	Crohn's disease	IDP T1 FIRST left thalamus volume	MR Egger	0.985158	1.02561	0.946306	0.457105	0.560051
25	Crohn's disease	IDP T1 FIRST left thalamus volume	Inverse variance weighted (fixed effects)	1.01003	1.0278	0.992559	0.262314	0.290996
25	Crohn's disease	IDP T1 FIRST left thalamus volume	Weighted median	1.00792	1.03518	0.981385	0.562074	0.19983
25	Crohn's disease	IDP T1 FIRST left thalamus volume	Weighted mode	1.00182	1.03177	0.972733	0.904427	0.0575608
25	Crohn's disease	IDP T1 FIRST left thalamus volume	MR RAPS	1.01016	1.02824	0.992397	0.264085	0.297297
26	Ulcerative colitis	IDP T1 FIRST left thalamus volume	Inverse variance weighted (multiplicative random effects)	1.00989	1.03502	0.98537	0.43258	0.214023
26	Ulcerative colitis	IDP T1 FIRST left thalamus volume	MR Egger	1.05956	1.13632	0.987988	0.101866	1
26	Ulcerative colitis	IDP T1 FIRST left thalamus volume	Inverse variance weighted (fixed effects)	1.00989	1.03286	0.987434	0.390994	0.214023
26	Ulcerative colitis	IDP T1 FIRST left thalamus volume	Weighted median	1.00276	1.03688	0.969768	0.871692	0.0622685
26	Ulcerative colitis	IDP T1 FIRST left thalamus volume	Weighted mode	1.00161	1.04741	0.95782	0.944084	0.0541823
26	Ulcerative colitis	IDP T1 FIRST left thalamus volume	MR RAPS	1.01009	1.03342	0.987278	0.389096	0.220694
27	Crohn's disease	IDP T1 FAST ROIs L parietal operc cortex	Inverse variance weighted (multiplicative random effects)	1.01049	1.03337	0.988116	0.361032	0.26353
27	Crohn's disease	IDP T1 FAST ROIs L parietal operc cortex	MR Egger	0.965698	1.01487	0.918905	0.163467	0.993472
27	Crohn's disease	IDP T1 FAST ROIs L parietal operc cortex	Inverse variance weighted (fixed effects)	1.01049	1.03247	0.988975	0.341962	0.26353
27	Crohn's disease	IDP T1 FAST ROIs L parietal operc cortex	Weighted median	0.999317	1.03496	0.964903	0.969541	0.0508625
27	Crohn's disease	IDP T1 FAST ROIs L parietal operc cortex	Weighted mode	1.00729	1.04959	0.966707	0.730891	0.151965
27	Crohn's disease	IDP T1 FAST ROIs L parietal operc cortex	MR RAPS	1.01066	1.03298	0.988818	0.341554	0.270492
28	Ulcerative colitis	IDP T1 FAST ROIs L parietal operc cortex	Inverse variance weighted (multiplicative random effects)	1.02724	1.05816	0.997232	0.0756102	0.81713
28	Ulcerative colitis	IDP T1 FAST ROIs L parietal operc cortex	MR Egger	1.11299	1.20725	1.02608	0.0117548	1
28	Ulcerative colitis	IDP T1 FAST ROIs L parietal operc cortex	Inverse variance weighted (fixed effects)	1.02724	1.05616	0.999114	0.0577696	0.81713
28	Ulcerative colitis	IDP T1 FAST ROIs L parietal operc cortex	Weighted median	1.04099	1.08565	0.998156	0.0609456	0.99
28	Ulcerative colitis	IDP T1 FAST ROIs L parietal operc cortex	Weighted mode	1.06157	1.14106	0.987607	0.115366	0.999995
28	Ulcerative colitis	IDP T1 FAST ROIs L parietal operc cortex	MR RAPS	1.02775	1.0572	0.999125	0.0575312	0.830806
29	Crohn's disease	IDP T1 FAST ROIs R parietal operc cortex	Inverse variance weighted (multiplicative random effects)	1.01122	1.03569	0.987333	0.360196	0.297809
29	Crohn's disease	IDP T1 FAST ROIs R parietal operc cortex	MR Egger	0.985607	1.04137	0.932828	0.597464	0.458428
29	Crohn's disease	IDP T1 FAST ROIs R parietal operc cortex	Inverse variance weighted (fixed effects)	1.01122	1.03291	0.989989	0.302638	0.297809
29	Crohn's disease	IDP T1 FAST ROIs R parietal operc cortex	Weighted median	1.00502	1.04001	0.971194	0.774547	0.098092
29	Crohn's disease	IDP T1 FAST ROIs R parietal operc cortex	Weighted mode	1.00054	1.04225	0.960497	0.979412	0.0505493
29	Crohn's disease	IDP T1 FAST ROIs R parietal operc cortex	MR RAPS	1.01142	1.03344	0.98988	0.30111	0.306591
30	Ulcerative colitis	IDP T1 FAST ROIs R parietal operc cortex	Inverse variance weighted (multiplicative random effects)	1.01046	1.03674	0.984849	0.426954	0.200357
30	Ulcerative colitis	IDP T1 FAST ROIs R parietal operc cortex	MR Egger	1.04174	1.12793	0.962135	0.302121	0.992558
30	Ulcerative colitis	IDP T1 FAST ROIs R parietal operc cortex	Inverse variance weighted (fixed effects)	1.01046	1.0385	0.983178	0.456196	0.200357
30	Ulcerative colitis	IDP T1 FAST ROIs R parietal operc cortex	Weighted median	1.01561	1.05825	0.974685	0.460439	0.382797
30	Ulcerative colitis	IDP T1 FAST ROIs R parietal operc cortex	Weighted mode	1.01495	1.06885	0.963772	0.578154	0.356591
30	Ulcerative colitis	IDP T1 FAST ROIs R parietal operc cortex	MR RAPS	1.01061	1.03917	0.982831	0.457998	0.204776
31	Crohn's disease	IDP T1 FAST ROIs L planum polare	Inverse variance weighted (multiplicative random effects)	1.0054	1.02727	0.983996	0.623718	0.10731
31	Crohn's disease	IDP T1 FAST ROIs L planum polare	MR Egger	0.983522	1.03353	0.935937	0.502296	0.57615
31	Crohn's disease	IDP T1 FAST ROIs L planum polare	Inverse variance weighted (fixed effects)	1.0054	1.02646	0.984776	0.610503	0.10731
31	Crohn's disease	IDP T1 FAST ROIs L planum polare	Weighted median	1.01291	1.04368	0.983042	0.400929	0.382608
31	Crohn's disease	IDP T1 FAST ROIs L planum polare	Weighted mode	1.0189	1.0631	0.976535	0.392679	0.679084
31	Crohn's disease	IDP T1 FAST ROIs L planum polare	MR RAPS	1.00549	1.02686	0.984559	0.61006	0.109212
32	Ulcerative colitis	IDP T1 FAST ROIs L planum polare	Inverse variance weighted (multiplicative random effects)	0.992197	1.01618	0.968782	0.520305	0.135929
32	Ulcerative colitis	IDP T1 FAST ROIs L planum polare	MR Egger	1.01203	1.09367	0.936486	0.755183	0.254306
32	Ulcerative colitis	IDP T1 FAST ROIs L planum polare	Inverse variance weighted (fixed effects)	0.992197	1.01908	0.966023	0.565755	0.135929
32	Ulcerative colitis	IDP T1 FAST ROIs L planum polare	Weighted median	0.988079	1.0264	0.951188	0.536758	0.255521
32	Ulcerative colitis	IDP T1 FAST ROIs L planum polare	Weighted mode	0.9747	1.04815	0.906397	0.494685	0.7945
32	Ulcerative colitis	IDP T1 FAST ROIs L planum polare	MR RAPS	0.992088	1.01947	0.96544	0.567446	0.138426
33	Crohn's disease	IDP T1 FAST ROIs R planum polare	Inverse variance weighted (multiplicative random effects)	1.00162	1.02302	0.98066	0.881053	0.0551892
33	Crohn's disease	IDP T1 FAST ROIs R planum polare	MR Egger	1.00071	1.05135	0.952505	0.977104	0.0509888
33	Crohn's disease	IDP T1 FAST ROIs R planum polare	Inverse variance weighted (fixed effects)	1.00162	1.0219	0.981738	0.874583	0.0551892
33	Crohn's disease	IDP T1 FAST ROIs R planum polare	Weighted median	0.986715	1.01675	0.957565	0.382062	0.421277
33	Crohn's disease	IDP T1 FAST ROIs R planum polare	Weighted mode	1.0353	1.09648	0.977538	0.243252	0.995539
33	Crohn's disease	IDP T1 FAST ROIs R planum polare	MR RAPS	1.00165	1.02221	0.981497	0.874026	0.0553813
34	Ulcerative colitis	IDP T1 FAST ROIs R planum polare	Inverse variance weighted (multiplicative random effects)	0.996019	1.02398	0.968816	0.777652	0.0724904
34	Ulcerative colitis	IDP T1 FAST ROIs R planum polare	MR Egger	1.05004	1.13628	0.970336	0.216583	0.999718
34	Ulcerative colitis	IDP T1 FAST ROIs R planum polare	Inverse variance weighted (fixed effects)	0.996019	1.02208	0.970621	0.7621	0.0724904
34	Ulcerative colitis	IDP T1 FAST ROIs R planum polare	Weighted median	0.993616	1.03643	0.952569	0.766062	0.108913
34	Ulcerative colitis	IDP T1 FAST ROIs R planum polare	Weighted mode	0.99552	1.05968	0.935241	0.888883	0.0785817
34	Ulcerative colitis	IDP T1 FAST ROIs R planum polare	MR RAPS	0.995939	1.0224	0.970161	0.760991	0.0734162
35	Crohn's disease	IDP T1 FAST ROIs L heschl gyrus	Inverse variance weighted (multiplicative random effects)	1.00308	1.02243	0.984095	0.752478	0.0674942
35	Crohn's disease	IDP T1 FAST ROIs L heschl gyrus	MR Egger	1.00415	1.05462	0.956093	0.865272	0.0819821
35	Crohn's disease	IDP T1 FAST ROIs L heschl gyrus	Inverse variance weighted (fixed effects)	1.00308	1.02485	0.981772	0.778976	0.0674942
35	Crohn's disease	IDP T1 FAST ROIs L heschl gyrus	Weighted median	1.00733	1.04095	0.974803	0.662599	0.152157
35	Crohn's disease	IDP T1 FAST ROIs L heschl gyrus	Weighted mode	1.00399	1.04435	0.965187	0.844035	0.0795424
35	Crohn's disease	IDP T1 FAST ROIs L heschl gyrus	MR RAPS	1.00311	1.02526	0.981447	0.780159	0.067902
36	Ulcerative colitis	IDP T1 FAST ROIs L heschl gyrus	Inverse variance weighted (multiplicative random effects)	1.01434	1.04956	0.980313	0.41334	0.332779
36	Ulcerative colitis	IDP T1 FAST ROIs L heschl gyrus	MR Egger	1.0134	1.12087	0.916235	0.789314	0.297352
36	Ulcerative colitis	IDP T1 FAST ROIs L heschl gyrus	Inverse variance weighted (fixed effects)	1.01434	1.0425	0.986948	0.307942	0.332779
36	Ulcerative colitis	IDP T1 FAST ROIs L heschl gyrus	Weighted median	1.01232	1.05479	0.971572	0.559029	0.259404
36	Ulcerative colitis	IDP T1 FAST ROIs L heschl gyrus	Weighted mode	1.01107	1.06964	0.955717	0.704141	0.218754
36	Ulcerative colitis	IDP T1 FAST ROIs L heschl gyrus	MR RAPS	1.01472	1.04325	0.986968	0.301723	0.347179
37	Crohn's disease	IDP T1 FAST ROIs R heschl gyrus	Inverse variance weighted (multiplicative random effects)	1.02402	1.04839	1.00022	0.0479036	0.873411
37	Crohn's disease	IDP T1 FAST ROIs R heschl gyrus	MR Egger	1.00704	1.06355	0.953533	0.796518	0.150256
37	Crohn's disease	IDP T1 FAST ROIs R heschl gyrus	Inverse variance weighted (fixed effects)	1.02402	1.04509	1.00338	0.0223411	0.873411
37	Crohn's disease	IDP T1 FAST ROIs R heschl gyrus	Weighted median	1.01356	1.04649	0.981672	0.408833	0.420818
37	Crohn's disease	IDP T1 FAST ROIs R heschl gyrus	Weighted mode	1.01351	1.0523	0.976144	0.487892	0.418055
37	Crohn's disease	IDP T1 FAST ROIs R heschl gyrus	MR RAPS	1.02452	1.0459	1.00357	0.0215375	0.886047
38	Ulcerative colitis	IDP T1 FAST ROIs R heschl gyrus	Inverse variance weighted (multiplicative random effects)	1.00813	1.04413	0.973374	0.650983	0.143671
38	Ulcerative colitis	IDP T1 FAST ROIs R heschl gyrus	MR Egger	1.02846	1.14048	0.927446	0.583567	0.867449
38	Ulcerative colitis	IDP T1 FAST ROIs R heschl gyrus	Inverse variance weighted (fixed effects)	1.00813	1.03498	0.981978	0.545929	0.143671
38	Ulcerative colitis	IDP T1 FAST ROIs R heschl gyrus	Weighted median	0.999653	1.04117	0.959793	0.986657	0.0501653
38	Ulcerative colitis	IDP T1 FAST ROIs R heschl gyrus	Weighted mode	0.996487	1.05493	0.941281	0.904493	0.067149
38	Ulcerative colitis	IDP T1 FAST ROIs R heschl gyrus	MR RAPS	1.00837	1.03552	0.98193	0.53871	0.149356
39	Crohn's disease	IDP T1 FAST ROIs L planum temporale	Inverse variance weighted (multiplicative random effects)	1.02179	1.04296	1.00105	0.0394001	0.789501
39	Crohn's disease	IDP T1 FAST ROIs L planum temporale	MR Egger	0.995073	1.04474	0.947763	0.838689	0.0970517
39	Crohn's disease	IDP T1 FAST ROIs L planum temporale	Inverse variance weighted (fixed effects)	1.02179	1.04361	1.00042	0.0456376	0.789501
39	Crohn's disease	IDP T1 FAST ROIs L planum temporale	Weighted median	1.01163	1.04453	0.979762	0.478947	0.316797
39	Crohn's disease	IDP T1 FAST ROIs L planum temporale	Weighted mode	1.01423	1.05229	0.97754	0.456742	0.441056
39	Crohn's disease	IDP T1 FAST ROIs L planum temporale	MR RAPS	1.02209	1.0443	1.00036	0.0462887	0.800452
40	Ulcerative colitis	IDP T1 FAST ROIs L planum temporale	Inverse variance weighted (multiplicative random effects)	1.02373	1.05203	0.996181	0.0919763	0.712671
40	Ulcerative colitis	IDP T1 FAST ROIs L planum temporale	MR Egger	1.08347	1.17268	1.00105	0.0475265	1
40	Ulcerative colitis	IDP T1 FAST ROIs L planum temporale	Inverse variance weighted (fixed effects)	1.02373	1.05201	0.996207	0.0916739	0.712671
40	Ulcerative colitis	IDP T1 FAST ROIs L planum temporale	Weighted median	1.03423	1.0761	0.993995	0.0964132	0.951723
40	Ulcerative colitis	IDP T1 FAST ROIs L planum temporale	Weighted mode	1.04164	1.09703	0.989054	0.133177	0.992523
40	Ulcerative colitis	IDP T1 FAST ROIs L planum temporale	MR RAPS	1.02411	1.05293	0.996093	0.0922959	0.726432
41	Crohn's disease	IDP T1 FAST ROIs R planum temporale	Inverse variance weighted (multiplicative random effects)	1.00482	1.02985	0.980407	0.701459	0.095017
41	Crohn's disease	IDP T1 FAST ROIs R planum temporale	MR Egger	0.996593	1.05544	0.941023	0.904919	0.0724143
41	Crohn's disease	IDP T1 FAST ROIs R planum temporale	Inverse variance weighted (fixed effects)	1.00482	1.0261	0.983992	0.652611	0.095017
41	Crohn's disease	IDP T1 FAST ROIs R planum temporale	Weighted median	1.00541	1.03915	0.972769	0.748607	0.106917
41	Crohn's disease	IDP T1 FAST ROIs R planum temporale	Weighted mode	1.01586	1.05371	0.979362	0.40435	0.526665
41	Crohn's disease	IDP T1 FAST ROIs R planum temporale	MR RAPS	1.00493	1.02647	0.983837	0.649779	0.0969862
42	Ulcerative colitis	IDP T1 FAST ROIs R planum temporale	Inverse variance weighted (multiplicative random effects)	1.01337	1.04049	0.986963	0.324137	0.300106
42	Ulcerative colitis	IDP T1 FAST ROIs R planum temporale	MR Egger	1.03364	1.11801	0.955638	0.396177	0.947257
42	Ulcerative colitis	IDP T1 FAST ROIs R planum temporale	Inverse variance weighted (fixed effects)	1.01337	1.04109	0.986396	0.334554	0.300106
42	Ulcerative colitis	IDP T1 FAST ROIs R planum temporale	Weighted median	1.01109	1.05189	0.971878	0.584677	0.22188
42	Ulcerative colitis	IDP T1 FAST ROIs R planum temporale	Weighted mode	1.00663	1.06002	0.955929	0.803802	0.110084
42	Ulcerative colitis	IDP T1 FAST ROIs R planum temporale	MR RAPS	1.01359	1.0418	0.986131	0.33547	0.307991
43	Crohn's disease	IDP T1 FAST ROIs L supracalc cortex	Inverse variance weighted (multiplicative random effects)	1.00667	1.03403	0.980035	0.626951	0.131195
43	Crohn's disease	IDP T1 FAST ROIs L supracalc cortex	MR Egger	1.00023	1.06479	0.93959	0.994042	0.0500957
43	Crohn's disease	IDP T1 FAST ROIs L supracalc cortex	Inverse variance weighted (fixed effects)	1.00667	1.02956	0.984291	0.562131	0.131195
43	Crohn's disease	IDP T1 FAST ROIs L supracalc cortex	Weighted median	1.01218	1.05169	0.97415	0.535592	0.324738
43	Crohn's disease	IDP T1 FAST ROIs L supracalc cortex	Weighted mode	1.00984	1.06289	0.959446	0.709593	0.229766
43	Crohn's disease	IDP T1 FAST ROIs L supracalc cortex	MR RAPS	1.00681	1.02999	0.984157	0.558722	0.134762
44	Ulcerative colitis	IDP T1 FAST ROIs L supracalc cortex	Inverse variance weighted (multiplicative random effects)	0.995188	1.02638	0.964947	0.759323	0.0793884
44	Ulcerative colitis	IDP T1 FAST ROIs L supracalc cortex	MR Egger	1.00199	1.09751	0.914791	0.964681	0.0549429
44	Ulcerative colitis	IDP T1 FAST ROIs L supracalc cortex	Inverse variance weighted (fixed effects)	0.995188	1.02447	0.966743	0.744414	0.0793884
44	Ulcerative colitis	IDP T1 FAST ROIs L supracalc cortex	Weighted median	0.980791	1.02222	0.941041	0.358173	0.524508
44	Ulcerative colitis	IDP T1 FAST ROIs L supracalc cortex	Weighted mode	0.995139	1.05964	0.934561	0.88015	0.0800016
44	Ulcerative colitis	IDP T1 FAST ROIs L supracalc cortex	MR RAPS	0.995101	1.02487	0.966202	0.743985	0.0804752
45	Crohn's disease	IDP T1 FAST ROIs R supracalc cortex	Inverse variance weighted (multiplicative random effects)	0.998449	1.02433	0.973217	0.905359	0.0543116
45	Crohn's disease	IDP T1 FAST ROIs R supracalc cortex	MR Egger	1.00398	1.06574	0.945797	0.893757	0.0785689
45	Crohn's disease	IDP T1 FAST ROIs R supracalc cortex	Inverse variance weighted (fixed effects)	0.998449	1.02097	0.976427	0.891467	0.0543116
45	Crohn's disease	IDP T1 FAST ROIs R supracalc cortex	Weighted median	1.0023	1.03707	0.968704	0.894764	0.0594998
45	Crohn's disease	IDP T1 FAST ROIs R supracalc cortex	Weighted mode	1.0393	1.10393	0.978458	0.217669	0.997882
45	Crohn's disease	IDP T1 FAST ROIs R supracalc cortex	MR RAPS	0.998416	1.02122	0.976123	0.890553	0.0544956
46	Ulcerative colitis	IDP T1 FAST ROIs R supracalc cortex	Inverse variance weighted (multiplicative random effects)	1.00841	1.04061	0.977201	0.601713	0.141374
46	Ulcerative colitis	IDP T1 FAST ROIs R supracalc cortex	MR Egger	1.09678	1.19571	1.00604	0.0371333	1
46	Ulcerative colitis	IDP T1 FAST ROIs R supracalc cortex	Inverse variance weighted (fixed effects)	1.00841	1.03784	0.979805	0.568534	0.141374
46	Ulcerative colitis	IDP T1 FAST ROIs R supracalc cortex	Weighted median	1.03003	1.07785	0.984325	0.201361	0.872397
46	Ulcerative colitis	IDP T1 FAST ROIs R supracalc cortex	Weighted mode	1.03867	1.09785	0.98267	0.189754	0.978065
46	Ulcerative colitis	IDP T1 FAST ROIs R supracalc cortex	MR RAPS	1.00857	1.03847	0.979535	0.566806	0.145145
47	Crohn's disease	IDP T1 FIRST right thalamus volume	Inverse variance weighted (multiplicative random effects)	1.01395	1.03092	0.997267	0.101682	0.508131
47	Crohn's disease	IDP T1 FIRST right thalamus volume	MR Egger	1.01112	1.05161	0.9722	0.57224	0.352416
47	Crohn's disease	IDP T1 FIRST right thalamus volume	Inverse variance weighted (fixed effects)	1.01395	1.03137	0.996836	0.110662	0.508131
47	Crohn's disease	IDP T1 FIRST right thalamus volume	Weighted median	1.02098	1.04678	0.995811	0.103029	0.843282
47	Crohn's disease	IDP T1 FIRST right thalamus volume	Weighted mode	1.02335	1.0571	0.990676	0.170968	0.909883
47	Crohn's disease	IDP T1 FIRST right thalamus volume	MR RAPS	1.01414	1.03185	0.996729	0.112024	0.5184
48	Ulcerative colitis	IDP T1 FIRST right thalamus volume	Inverse variance weighted (multiplicative random effects)	1.00765	1.03622	0.979879	0.592853	0.149629
48	Ulcerative colitis	IDP T1 FIRST right thalamus volume	MR Egger	1.06403	1.1522	0.982612	0.122166	1
48	Ulcerative colitis	IDP T1 FIRST right thalamus volume	Inverse variance weighted (fixed effects)	1.00765	1.03	0.98579	0.495682	0.149629
48	Ulcerative colitis	IDP T1 FIRST right thalamus volume	Weighted median	1.01117	1.04551	0.977959	0.51438	0.265093
48	Ulcerative colitis	IDP T1 FIRST right thalamus volume	Weighted mode	1.0058	1.05135	0.962228	0.799654	0.106554
48	Ulcerative colitis	IDP T1 FIRST right thalamus volume	MR RAPS	1.00786	1.03048	0.985741	0.489121	0.155281
49	Crohn's disease	IDP T1 FAST ROIs L occ pole	Inverse variance weighted (multiplicative random effects)	1.01507	1.03246	0.997973	0.0843701	0.478324
49	Crohn's disease	IDP T1 FAST ROIs L occ pole	MR Egger	1.03924	1.09178	0.989234	0.122758	0.998423
49	Crohn's disease	IDP T1 FAST ROIs L occ pole	Inverse variance weighted (fixed effects)	1.01507	1.03704	0.993562	0.17103	0.478324
49	Crohn's disease	IDP T1 FAST ROIs L occ pole	Weighted median	1.0101	1.04192	0.979246	0.525553	0.248753
49	Crohn's disease	IDP T1 FAST ROIs L occ pole	Weighted mode	1.02246	1.06911	0.97784	0.33511	0.808012
49	Crohn's disease	IDP T1 FAST ROIs L occ pole	MR RAPS	1.01521	1.0376	0.993314	0.174761	0.485526
50	Ulcerative colitis	IDP T1 FAST ROIs L occ pole	Inverse variance weighted (multiplicative random effects)	1.02113	1.04554	0.997297	0.0826698	0.608159
50	Ulcerative colitis	IDP T1 FAST ROIs L occ pole	MR Egger	1.09253	1.18363	1.00844	0.0317462	1
50	Ulcerative colitis	IDP T1 FAST ROIs L occ pole	Inverse variance weighted (fixed effects)	1.02113	1.04969	0.99335	0.137296	0.608159
50	Ulcerative colitis	IDP T1 FAST ROIs L occ pole	Weighted median	1.04254	1.08508	1.00168	0.0411475	0.993785
50	Ulcerative colitis	IDP T1 FAST ROIs L occ pole	Weighted mode	1.05929	1.11883	1.00291	0.047731	0.999988
50	Ulcerative colitis	IDP T1 FAST ROIs L occ pole	MR RAPS	1.02139	1.05053	0.993064	0.140219	0.618532
51	Crohn's disease	IDP T1 FAST ROIs R occ pole	Inverse variance weighted (multiplicative random effects)	1.01008	1.03032	0.99024	0.321675	0.252565
51	Crohn's disease	IDP T1 FAST ROIs R occ pole	MR Egger	1.01997	1.07046	0.971857	0.413277	0.721347
51	Crohn's disease	IDP T1 FAST ROIs R occ pole	Inverse variance weighted (fixed effects)	1.01008	1.03148	0.989128	0.348281	0.252565
51	Crohn's disease	IDP T1 FAST ROIs R occ pole	Weighted median	1.01484	1.04866	0.982121	0.378218	0.475274
51	Crohn's disease	IDP T1 FAST ROIs R occ pole	Weighted mode	1.00982	1.05517	0.966419	0.665203	0.242062
51	Crohn's disease	IDP T1 FAST ROIs R occ pole	MR RAPS	1.01021	1.03197	0.988916	0.349898	0.257971
52	Ulcerative colitis	IDP T1 FAST ROIs R occ pole	Inverse variance weighted (multiplicative random effects)	1.00829	1.03087	0.986216	0.464617	0.144884
52	Ulcerative colitis	IDP T1 FAST ROIs R occ pole	MR Egger	1.01709	1.10014	0.940313	0.662534	0.448352
52	Ulcerative colitis	IDP T1 FAST ROIs R occ pole	Inverse variance weighted (fixed effects)	1.00829	1.03589	0.981434	0.548758	0.144884
52	Ulcerative colitis	IDP T1 FAST ROIs R occ pole	Weighted median	1.02007	1.05818	0.983341	0.288154	0.574039
52	Ulcerative colitis	IDP T1 FAST ROIs R occ pole	Weighted mode	1.02664	1.08774	0.968971	0.379832	0.810795
52	Ulcerative colitis	IDP T1 FAST ROIs R occ pole	MR RAPS	1.00839	1.03654	0.980994	0.552306	0.147029
53	Crohn's disease	IDP T1 FAST ROIs L thalamus	Inverse variance weighted (multiplicative random effects)	1.02187	1.04516	0.999106	0.059806	0.775169
53	Crohn's disease	IDP T1 FAST ROIs L thalamus	MR Egger	1.02779	1.08323	0.975187	0.298161	0.930772
53	Crohn's disease	IDP T1 FAST ROIs L thalamus	Inverse variance weighted (fixed effects)	1.02187	1.04469	0.999561	0.0547319	0.775169
53	Crohn's disease	IDP T1 FAST ROIs L thalamus	Weighted median	1.03008	1.06684	0.994582	0.097655	0.960928
53	Crohn's disease	IDP T1 FAST ROIs L thalamus	Weighted mode	1.03446	1.07712	0.993495	0.108127	0.989175
53	Crohn's disease	IDP T1 FAST ROIs L thalamus	MR RAPS	1.02221	1.04539	0.999537	0.0549169	0.787315
54	Ulcerative colitis	IDP T1 FAST ROIs L thalamus	Inverse variance weighted (multiplicative random effects)	1.01888	1.04232	0.995964	0.107061	0.503027
54	Ulcerative colitis	IDP T1 FAST ROIs L thalamus	MR Egger	0.997292	1.0832	0.918195	0.947023	0.0593637
54	Ulcerative colitis	IDP T1 FAST ROIs L thalamus	Inverse variance weighted (fixed effects)	1.01888	1.04829	0.990297	0.197606	0.503027
54	Ulcerative colitis	IDP T1 FAST ROIs L thalamus	Weighted median	1.02192	1.06573	0.979914	0.31128	0.626007
54	Ulcerative colitis	IDP T1 FAST ROIs L thalamus	Weighted mode	1.04912	1.12695	0.976664	0.199043	0.999023
54	Ulcerative colitis	IDP T1 FAST ROIs L thalamus	MR RAPS	1.01908	1.04911	0.98991	0.202121	0.511162
55	Crohn's disease	IDP T1 FAST ROIs R thalamus	Inverse variance weighted (multiplicative random effects)	1.00563	1.02338	0.988194	0.529037	0.110489
55	Crohn's disease	IDP T1 FAST ROIs R thalamus	MR Egger	1.01015	1.06121	0.961555	0.681052	0.251263
55	Crohn's disease	IDP T1 FAST ROIs R thalamus	Inverse variance weighted (fixed effects)	1.00563	1.02738	0.984354	0.606635	0.110489
55	Crohn's disease	IDP T1 FAST ROIs R thalamus	Weighted median	1.00703	1.04254	0.972741	0.691708	0.145229
55	Crohn's disease	IDP T1 FAST ROIs R thalamus	Weighted mode	1.0021	1.04549	0.960499	0.923363	0.0581964
55	Crohn's disease	IDP T1 FAST ROIs R thalamus	MR RAPS	1.00569	1.02783	0.984026	0.609563	0.111717
56	Ulcerative colitis	IDP T1 FAST ROIs R thalamus	Inverse variance weighted (multiplicative random effects)	1.0064	1.03254	0.980934	0.625449	0.104755
56	Ulcerative colitis	IDP T1 FAST ROIs R thalamus	MR Egger	1.0104	1.09464	0.932655	0.793642	0.197614
56	Ulcerative colitis	IDP T1 FAST ROIs R thalamus	Inverse variance weighted (fixed effects)	1.0064	1.03454	0.979035	0.649957	0.104755
56	Ulcerative colitis	IDP T1 FAST ROIs R thalamus	Weighted median	1.01067	1.05321	0.969848	0.613853	0.205406
56	Ulcerative colitis	IDP T1 FAST ROIs R thalamus	Weighted mode	1.00802	1.0708	0.948925	0.797201	0.136777
56	Ulcerative colitis	IDP T1 FAST ROIs R thalamus	MR RAPS	1.0065	1.03515	0.978641	0.650989	0.106422
57	Crohn's disease	IDP T1 FAST ROIs L caudate	Inverse variance weighted (multiplicative random effects)	1.00482	1.02999	0.980257	0.703565	0.0906999
57	Crohn's disease	IDP T1 FAST ROIs L caudate	MR Egger	1.04226	1.10254	0.985269	0.144886	0.999132
57	Crohn's disease	IDP T1 FAST ROIs L caudate	Inverse variance weighted (fixed effects)	1.00482	1.02824	0.981923	0.682873	0.0906999
57	Crohn's disease	IDP T1 FAST ROIs L caudate	Weighted median	1.00979	1.04937	0.971694	0.619629	0.223143
57	Crohn's disease	IDP T1 FAST ROIs L caudate	Weighted mode	1.01278	1.06793	0.960468	0.641472	0.34435
57	Crohn's disease	IDP T1 FAST ROIs L caudate	MR RAPS	1.00489	1.02867	0.981668	0.682339	0.0920793
58	Ulcerative colitis	IDP T1 FAST ROIs L caudate	Inverse variance weighted (multiplicative random effects)	1.0087	1.04567	0.973048	0.636916	0.144904
58	Ulcerative colitis	IDP T1 FAST ROIs L caudate	MR Egger	1.02417	1.13884	0.921049	0.649199	0.691267
58	Ulcerative colitis	IDP T1 FAST ROIs L caudate	Inverse variance weighted (fixed effects)	1.0087	1.03912	0.97918	0.567428	0.144904
58	Ulcerative colitis	IDP T1 FAST ROIs L caudate	Weighted median	1.00818	1.05646	0.962103	0.732947	0.133496
58	Ulcerative colitis	IDP T1 FAST ROIs L caudate	Weighted mode	0.995307	1.05811	0.936233	0.881234	0.0772407
58	Ulcerative colitis	IDP T1 FAST ROIs L caudate	MR RAPS	1.00892	1.03974	0.979006	0.563131	0.149722
59	Crohn's disease	IDP T1 FAST ROIs R caudate	Inverse variance weighted (multiplicative random effects)	0.99798	1.02151	0.974991	0.864978	0.0572139
59	Crohn's disease	IDP T1 FAST ROIs R caudate	MR Egger	1.02689	1.08322	0.973496	0.321378	0.908183
59	Crohn's disease	IDP T1 FAST ROIs R caudate	Inverse variance weighted (fixed effects)	0.99798	1.02084	0.975632	0.8611	0.0572139
59	Crohn's disease	IDP T1 FAST ROIs R caudate	Weighted median	1.0049	1.0433	0.967923	0.798144	0.0930132
59	Crohn's disease	IDP T1 FAST ROIs R caudate	Weighted mode	1.00402	1.05095	0.959191	0.864152	0.0787483
59	Crohn's disease	IDP T1 FAST ROIs R caudate	MR RAPS	0.997951	1.02117	0.975256	0.86125	0.0574267
63	Crohn's disease	IDP T1 FAST ROIs R putamen	Inverse variance weighted (multiplicative random effects)	1.00063	1.02346	0.978299	0.956662	0.050653
63	Crohn's disease	IDP T1 FAST ROIs R putamen	MR Egger	1.00034	1.05695	0.946775	0.98997	0.050198
63	Crohn's disease	IDP T1 FAST ROIs R putamen	Inverse variance weighted (fixed effects)	1.00063	1.0248	0.977026	0.959024	0.050653
63	Crohn's disease	IDP T1 FAST ROIs R putamen	Weighted median	1.00735	1.0456	0.970496	0.700186	0.143097
63	Crohn's disease	IDP T1 FAST ROIs R putamen	Weighted mode	1.00738	1.05242	0.964266	0.743474	0.143935
63	Crohn's disease	IDP T1 FAST ROIs R putamen	MR RAPS	1.00063	1.0252	0.976653	0.959148	0.0506705
64	Ulcerative colitis	IDP T1 FAST ROIs R putamen	Inverse variance weighted (multiplicative random effects)	1.01109	1.03922	0.983732	0.430584	0.20038
64	Ulcerative colitis	IDP T1 FAST ROIs R putamen	MR Egger	1.0802	1.18117	0.987859	0.0884219	1
64	Ulcerative colitis	IDP T1 FAST ROIs R putamen	Inverse variance weighted (fixed effects)	1.01109	1.04267	0.980469	0.482015	0.20038
64	Ulcerative colitis	IDP T1 FAST ROIs R putamen	Weighted median	1.0361	1.08209	0.992071	0.109439	0.948733
64	Ulcerative colitis	IDP T1 FAST ROIs R putamen	Weighted mode	1.04281	1.10887	0.98069	0.191027	0.988963
64	Ulcerative colitis	IDP T1 FAST ROIs R putamen	MR RAPS	1.01124	1.04343	0.980034	0.484688	0.204356
65	Crohn's disease	IDP T1 FAST ROIs L pallidum	Inverse variance weighted (multiplicative random effects)	0.993378	1.01585	0.971404	0.560426	0.124228
65	Crohn's disease	IDP T1 FAST ROIs L pallidum	MR Egger	0.960353	1.01609	0.907669	0.15529	0.997926
65	Crohn's disease	IDP T1 FAST ROIs L pallidum	Inverse variance weighted (fixed effects)	0.993378	1.018	0.96935	0.59482	0.124228
65	Crohn's disease	IDP T1 FAST ROIs L pallidum	Weighted median	0.997727	1.03571	0.961135	0.904987	0.058453
65	Crohn's disease	IDP T1 FAST ROIs L pallidum	Weighted mode	0.986957	1.03455	0.941556	0.587808	0.346166
65	Crohn's disease	IDP T1 FAST ROIs L pallidum	MR RAPS	0.993291	1.01832	0.968879	0.595939	0.126247
66	Ulcerative colitis	IDP T1 FAST ROIs L pallidum	Inverse variance weighted (multiplicative random effects)	0.958451	0.984781	0.932826	0.00214654	0.98881
66	Ulcerative colitis	IDP T1 FAST ROIs L pallidum	MR Egger	0.906959	0.994106	0.827451	0.0380218	1
66	Ulcerative colitis	IDP T1 FAST ROIs L pallidum	Inverse variance weighted (fixed effects)	0.958451	0.989218	0.928642	0.00847612	0.98881
66	Ulcerative colitis	IDP T1 FAST ROIs L pallidum	Weighted median	0.946547	0.989643	0.905328	0.015593	0.999801
66	Ulcerative colitis	IDP T1 FAST ROIs L pallidum	Weighted mode	0.933201	0.984333	0.884725	0.0164926	1
66	Ulcerative colitis	IDP T1 FAST ROIs L pallidum	MR RAPS	0.958003	0.989416	0.927587	0.00915057	0.99012
67	Crohn's disease	IDP T1 FAST ROIs R pallidum	Inverse variance weighted (multiplicative random effects)	0.984908	1.01194	0.958594	0.271064	0.443172
67	Crohn's disease	IDP T1 FAST ROIs R pallidum	MR Egger	0.965868	1.02854	0.907015	0.271065	0.98588
67	Crohn's disease	IDP T1 FAST ROIs R pallidum	Inverse variance weighted (fixed effects)	0.984908	1.00919	0.961215	0.220947	0.443172
67	Crohn's disease	IDP T1 FAST ROIs R pallidum	Weighted median	0.966376	1.00324	0.930871	0.0733199	0.983447
67	Crohn's disease	IDP T1 FAST ROIs R pallidum	Weighted mode	0.971021	1.01289	0.930883	0.179762	0.940156
67	Crohn's disease	IDP T1 FAST ROIs R pallidum	MR RAPS	0.984624	1.00923	0.96062	0.218507	0.456791
68	Ulcerative colitis	IDP T1 FAST ROIs R pallidum	Inverse variance weighted (multiplicative random effects)	0.993048	1.02506	0.962039	0.666453	0.107485
68	Ulcerative colitis	IDP T1 FAST ROIs R pallidum	MR Egger	0.967983	1.06257	0.881818	0.481636	0.903539
68	Ulcerative colitis	IDP T1 FAST ROIs R pallidum	Inverse variance weighted (fixed effects)	0.993048	1.02472	0.962356	0.663167	0.107485
68	Ulcerative colitis	IDP T1 FAST ROIs R pallidum	Weighted median	0.972463	1.01978	0.927344	0.249313	0.799022
68	Ulcerative colitis	IDP T1 FAST ROIs R pallidum	Weighted mode	0.961911	1.02208	0.905281	0.21937	0.9735
68	Ulcerative colitis	IDP T1 FAST ROIs R pallidum	MR RAPS	0.992937	1.02516	0.961729	0.663537	0.109384
69	Crohn's disease	IDP T1 FIRST left caudate volume	Inverse variance weighted (multiplicative random effects)	0.988325	1.0115	0.965678	0.320756	0.321126
69	Crohn's disease	IDP T1 FIRST left caudate volume	MR Egger	1.01869	1.07329	0.966877	0.477384	0.654703
69	Crohn's disease	IDP T1 FIRST left caudate volume	Inverse variance weighted (fixed effects)	0.988325	1.00942	0.967676	0.275665	0.321126
69	Crohn's disease	IDP T1 FIRST left caudate volume	Weighted median	1.00981	1.04437	0.976392	0.569627	0.237231
69	Crohn's disease	IDP T1 FIRST left caudate volume	Weighted mode	1.01572	1.05488	0.978008	0.424034	0.510058
69	Crohn's disease	IDP T1 FIRST left caudate volume	MR RAPS	0.988125	1.00953	0.967175	0.274595	0.330372
70	Ulcerative colitis	IDP T1 FIRST left caudate volume	Inverse variance weighted (multiplicative random effects)	1.00779	1.03905	0.977471	0.618469	0.134254
70	Ulcerative colitis	IDP T1 FIRST left caudate volume	MR Egger	1.02423	1.12084	0.935946	0.591693	0.738104
70	Ulcerative colitis	IDP T1 FIRST left caudate volume	Inverse variance weighted (fixed effects)	1.00779	1.03514	0.98117	0.569839	0.134254
70	Ulcerative colitis	IDP T1 FIRST left caudate volume	Weighted median	1.01183	1.05456	0.970829	0.577422	0.247281
70	Ulcerative colitis	IDP T1 FIRST left caudate volume	Weighted mode	1.00721	1.06044	0.95665	0.786453	0.121845
70	Ulcerative colitis	IDP T1 FIRST left caudate volume	MR RAPS	1.00796	1.03572	0.980948	0.567262	0.138007
71	Crohn's disease	IDP T1 FAST ROIs L hippocampus	Inverse variance weighted (multiplicative random effects)	1.02526	1.04748	1.0035	0.022636	0.91137
71	Crohn's disease	IDP T1 FAST ROIs L hippocampus	MR Egger	1.03241	1.08536	0.982037	0.205114	0.988505
71	Crohn's disease	IDP T1 FAST ROIs L hippocampus	Inverse variance weighted (fixed effects)	1.02526	1.04574	1.00518	0.013446	0.91137
71	Crohn's disease	IDP T1 FAST ROIs L hippocampus	Weighted median	1.02809	1.06006	0.997088	0.0761752	0.956935
71	Crohn's disease	IDP T1 FAST ROIs L hippocampus	Weighted mode	1.05718	1.10562	1.01086	0.019569	1
71	Crohn's disease	IDP T1 FAST ROIs L hippocampus	MR RAPS	1.02571	1.04649	1.00534	0.0131414	0.920398
72	Ulcerative colitis	IDP T1 FAST ROIs L hippocampus	Inverse variance weighted (multiplicative random effects)	0.981839	1.01081	0.953695	0.216776	0.494873
72	Ulcerative colitis	IDP T1 FAST ROIs L hippocampus	MR Egger	0.954556	1.05599	0.862866	0.354286	0.998625
72	Ulcerative colitis	IDP T1 FAST ROIs L hippocampus	Inverse variance weighted (fixed effects)	0.981839	1.0085	0.955888	0.179911	0.494873
72	Ulcerative colitis	IDP T1 FAST ROIs L hippocampus	Weighted median	0.995657	1.03735	0.955637	0.835267	0.0748072
72	Ulcerative colitis	IDP T1 FAST ROIs L hippocampus	Weighted mode	0.997741	1.05367	0.944779	0.935771	0.0566343
72	Ulcerative colitis	IDP T1 FAST ROIs L hippocampus	MR RAPS	0.981473	1.00857	0.9551	0.178408	0.510698
73	Crohn's disease	IDP T1 FAST ROIs R hippocampus	Inverse variance weighted (multiplicative random effects)	1.03126	1.05229	1.01065	0.00279961	0.982386
73	Crohn's disease	IDP T1 FAST ROIs R hippocampus	MR Egger	1.04049	1.09056	0.992721	0.0957869	0.999494
73	Crohn's disease	IDP T1 FAST ROIs R hippocampus	Inverse variance weighted (fixed effects)	1.03126	1.05207	1.01087	0.00251687	0.982386
73	Crohn's disease	IDP T1 FAST ROIs R hippocampus	Weighted median	1.02572	1.05813	0.994291	0.109742	0.918019
73	Crohn's disease	IDP T1 FAST ROIs R hippocampus	Weighted mode	1.02448	1.07397	0.977272	0.321021	0.89111
73	Crohn's disease	IDP T1 FAST ROIs R hippocampus	MR RAPS	1.03176	1.0529	1.01104	0.0025199	0.984971
74	Ulcerative colitis	IDP T1 FAST ROIs R hippocampus	Inverse variance weighted (multiplicative random effects)	1.00491	1.03426	0.97639	0.738875	0.0841842
74	Ulcerative colitis	IDP T1 FAST ROIs R hippocampus	MR Egger	1.05776	1.14873	0.974005	0.175041	0.999991
74	Ulcerative colitis	IDP T1 FAST ROIs R hippocampus	Inverse variance weighted (fixed effects)	1.00491	1.03112	0.979364	0.70936	0.0841842
74	Ulcerative colitis	IDP T1 FAST ROIs R hippocampus	Weighted median	1.01405	1.05561	0.974116	0.496183	0.338353
74	Ulcerative colitis	IDP T1 FAST ROIs R hippocampus	Weighted mode	1.01948	1.08549	0.957485	0.551235	0.569036
74	Ulcerative colitis	IDP T1 FAST ROIs R hippocampus	MR RAPS	1.00502	1.0316	0.97913	0.706807	0.0858032
75	Crohn's disease	IDP T1 FAST ROIs L amygdala	Inverse variance weighted (multiplicative random effects)	0.993989	1.01277	0.975558	0.527834	0.12557
75	Crohn's disease	IDP T1 FAST ROIs L amygdala	MR Egger	1.02621	1.07414	0.980417	0.259	0.929039
75	Crohn's disease	IDP T1 FAST ROIs L amygdala	Inverse variance weighted (fixed effects)	0.993989	1.01388	0.974487	0.550966	0.12557
75	Crohn's disease	IDP T1 FAST ROIs L amygdala	Weighted median	0.977985	1.00696	0.949846	0.13506	0.838731
75	Crohn's disease	IDP T1 FAST ROIs L amygdala	Weighted mode	0.970894	1.01207	0.931391	0.171078	0.974742
75	Crohn's disease	IDP T1 FAST ROIs L amygdala	MR RAPS	0.993907	1.01413	0.974089	0.552008	0.127718
76	Ulcerative colitis	IDP T1 FAST ROIs L amygdala	Inverse variance weighted (multiplicative random effects)	0.995348	1.01655	0.974593	0.664504	0.0798282
76	Ulcerative colitis	IDP T1 FAST ROIs L amygdala	MR Egger	1.03883	1.11914	0.964286	0.304332	0.985536
76	Ulcerative colitis	IDP T1 FAST ROIs L amygdala	Inverse variance weighted (fixed effects)	0.995348	1.0217	0.969672	0.726561	0.0798282
76	Ulcerative colitis	IDP T1 FAST ROIs L amygdala	Weighted median	0.980549	1.01719	0.945224	0.294042	0.568834
76	Ulcerative colitis	IDP T1 FAST ROIs L amygdala	Weighted mode	0.967969	1.02876	0.91077	0.303474	0.942876
76	Ulcerative colitis	IDP T1 FAST ROIs L amygdala	MR RAPS	0.995297	1.02219	0.969116	0.728874	0.0804982
77	Crohn's disease	IDP T1 FAST ROIs R amygdala	Inverse variance weighted (multiplicative random effects)	1.00574	1.02224	0.989503	0.490681	0.119781
77	Crohn's disease	IDP T1 FAST ROIs R amygdala	MR Egger	1.02625	1.07294	0.981589	0.246342	0.935648
77	Crohn's disease	IDP T1 FAST ROIs R amygdala	Inverse variance weighted (fixed effects)	1.00574	1.02534	0.98651	0.5612	0.119781
77	Crohn's disease	IDP T1 FAST ROIs R amygdala	Weighted median	1.00624	1.03461	0.978657	0.660817	0.132863
77	Crohn's disease	IDP T1 FAST ROIs R amygdala	Weighted mode	1.01936	1.05898	0.981225	0.330187	0.730389
77	Crohn's disease	IDP T1 FAST ROIs R amygdala	MR RAPS	1.0058	1.02576	0.986232	0.564001	0.121282
78	Ulcerative colitis	IDP T1 FAST ROIs R amygdala	Inverse variance weighted (multiplicative random effects)	0.994741	1.02302	0.967246	0.712336	0.0911319
78	Ulcerative colitis	IDP T1 FAST ROIs R amygdala	MR Egger	1.07899	1.16413	1.00007	0.0501104	1
78	Ulcerative colitis	IDP T1 FAST ROIs R amygdala	Inverse variance weighted (fixed effects)	0.994741	1.01981	0.970288	0.677963	0.0911319
78	Ulcerative colitis	IDP T1 FAST ROIs R amygdala	Weighted median	0.996123	1.03697	0.956885	0.849746	0.072117
78	Ulcerative colitis	IDP T1 FAST ROIs R amygdala	Weighted mode	1.00012	1.05766	0.945705	0.996722	0.0500202
78	Ulcerative colitis	IDP T1 FAST ROIs R amygdala	MR RAPS	0.994622	1.02004	0.969834	0.675387	0.09305
79	Crohn's disease	IDP T1 FAST ROIs L ventral striatum	Inverse variance weighted (multiplicative random effects)	1.02105	1.03961	1.00283	0.0233822	0.761922
79	Crohn's disease	IDP T1 FAST ROIs L ventral striatum	MR Egger	1.02165	1.07264	0.973087	0.37949	0.784666
79	Crohn's disease	IDP T1 FAST ROIs L ventral striatum	Inverse variance weighted (fixed effects)	1.02105	1.04286	0.9997	0.0533377	0.761922
79	Crohn's disease	IDP T1 FAST ROIs L ventral striatum	Weighted median	1.01906	1.05282	0.986385	0.256147	0.677901
79	Crohn's disease	IDP T1 FAST ROIs L ventral striatum	Weighted mode	1.02384	1.06282	0.986292	0.223688	0.856102
79	Crohn's disease	IDP T1 FAST ROIs L ventral striatum	MR RAPS	1.02128	1.0435	0.999538	0.0551222	0.770852
80	Ulcerative colitis	IDP T1 FAST ROIs L ventral striatum	Inverse variance weighted (multiplicative random effects)	1.01049	1.03766	0.984025	0.441023	0.201741
80	Ulcerative colitis	IDP T1 FAST ROIs L ventral striatum	MR Egger	1.0253	1.10972	0.947306	0.524029	0.766375
80	Ulcerative colitis	IDP T1 FAST ROIs L ventral striatum	Inverse variance weighted (fixed effects)	1.01049	1.0384	0.983324	0.453059	0.201741
80	Ulcerative colitis	IDP T1 FAST ROIs L ventral striatum	Weighted median	1.0049	1.04787	0.963686	0.819141	0.0821119
80	Ulcerative colitis	IDP T1 FAST ROIs L ventral striatum	Weighted mode	1.00636	1.07851	0.939037	0.858763	0.104636
80	Ulcerative colitis	IDP T1 FAST ROIs L ventral striatum	MR RAPS	1.01065	1.03906	0.983015	0.453871	0.206663
81	Crohn's disease	IDP T1 FAST ROIs R ventral striatum	Inverse variance weighted (multiplicative random effects)	1.01624	1.03575	0.997101	0.0967522	0.542079
81	Crohn's disease	IDP T1 FAST ROIs R ventral striatum	MR Egger	1.0363	1.08803	0.987029	0.147066	0.995567
81	Crohn's disease	IDP T1 FAST ROIs R ventral striatum	Inverse variance weighted (fixed effects)	1.01624	1.03797	0.994978	0.135332	0.542079
81	Crohn's disease	IDP T1 FAST ROIs R ventral striatum	Weighted median	1.01692	1.05147	0.983503	0.325008	0.575711
81	Crohn's disease	IDP T1 FAST ROIs R ventral striatum	Weighted mode	1.01971	1.06405	0.977217	0.374173	0.706168
81	Crohn's disease	IDP T1 FAST ROIs R ventral striatum	MR RAPS	1.01643	1.03855	0.994792	0.13768	0.551557
82	Ulcerative colitis	IDP T1 FAST ROIs R ventral striatum	Inverse variance weighted (multiplicative random effects)	1.00205	1.02924	0.975575	0.880954	0.0555418
82	Ulcerative colitis	IDP T1 FAST ROIs R ventral striatum	MR Egger	1.0622	1.1499	0.981194	0.131145	0.999997
82	Ulcerative colitis	IDP T1 FAST ROIs R ventral striatum	Inverse variance weighted (fixed effects)	1.00205	1.0298	0.975044	0.883308	0.0555418
82	Ulcerative colitis	IDP T1 FAST ROIs R ventral striatum	Weighted median	1.00558	1.04502	0.967628	0.776752	0.0917931
82	Ulcerative colitis	IDP T1 FAST ROIs R ventral striatum	Weighted mode	1.01275	1.06876	0.959681	0.647809	0.274893
82	Ulcerative colitis	IDP T1 FAST ROIs R ventral striatum	MR RAPS	1.00208	1.03031	0.974623	0.883377	0.0557263
83	Crohn's disease	IDP T1 FAST ROIs brain stem	Inverse variance weighted (multiplicative random effects)	1.01775	1.04339	0.99275	0.165547	0.60927
83	Crohn's disease	IDP T1 FAST ROIs brain stem	MR Egger	1.04371	1.10539	0.985482	0.140066	0.999759
83	Crohn's disease	IDP T1 FAST ROIs brain stem	Inverse variance weighted (fixed effects)	1.01775	1.03988	0.996095	0.108834	0.60927
83	Crohn's disease	IDP T1 FAST ROIs brain stem	Weighted median	1.02455	1.06013	0.990166	0.163753	0.869636
83	Crohn's disease	IDP T1 FAST ROIs brain stem	Weighted mode	1.03438	1.08334	0.987631	0.159766	0.99042
83	Crohn's disease	IDP T1 FAST ROIs brain stem	MR RAPS	1.01812	1.04056	0.996164	0.106418	0.62678
84	Ulcerative colitis	IDP T1 FAST ROIs brain stem	Inverse variance weighted (multiplicative random effects)	1.0006	1.02643	0.975409	0.963432	0.0504619
84	Ulcerative colitis	IDP T1 FAST ROIs brain stem	MR Egger	1.048	1.13601	0.966818	0.244635	0.998846
84	Ulcerative colitis	IDP T1 FAST ROIs brain stem	Inverse variance weighted (fixed effects)	1.0006	1.02877	0.973198	0.966419	0.0504619
84	Ulcerative colitis	IDP T1 FAST ROIs brain stem	Weighted median	1.00732	1.04872	0.967547	0.722775	0.121381
84	Ulcerative colitis	IDP T1 FAST ROIs brain stem	Weighted mode	1.00707	1.06827	0.949382	0.816476	0.116562
84	Ulcerative colitis	IDP T1 FAST ROIs brain stem	MR RAPS	1.0006	1.0293	0.97271	0.966567	0.0504748
85	Crohn's disease	IDP T1 FAST ROIs L cerebellum I-IV	Inverse variance weighted (multiplicative random effects)	0.998468	1.02497	0.972652	0.908665	0.0542009
85	Crohn's disease	IDP T1 FAST ROIs L cerebellum I-IV	MR Egger	1.01964	1.0834	0.959638	0.520645	0.680005
85	Crohn's disease	IDP T1 FAST ROIs L cerebellum I-IV	Inverse variance weighted (fixed effects)	0.998468	1.02101	0.976421	0.892935	0.0542009
85	Crohn's disease	IDP T1 FAST ROIs L cerebellum I-IV	Weighted median	1.01102	1.04799	0.975356	0.549712	0.277192
85	Crohn's disease	IDP T1 FAST ROIs L cerebellum I-IV	Weighted mode	1.01819	1.06001	0.97801	0.385473	0.613776
85	Crohn's disease	IDP T1 FAST ROIs L cerebellum I-IV	MR RAPS	0.998437	1.02128	0.97611	0.892168	0.0543727
86	Ulcerative colitis	IDP T1 FAST ROIs L cerebellum I-IV	Inverse variance weighted (multiplicative random effects)	0.986855	1.01523	0.959275	0.360217	0.282626
86	Ulcerative colitis	IDP T1 FAST ROIs L cerebellum I-IV	MR Egger	0.964402	1.04848	0.88707	0.383089	0.966841
86	Ulcerative colitis	IDP T1 FAST ROIs L cerebellum I-IV	Inverse variance weighted (fixed effects)	0.986855	1.01568	0.958846	0.367732	0.282626
86	Ulcerative colitis	IDP T1 FAST ROIs L cerebellum I-IV	Weighted median	0.982488	1.02344	0.943176	0.39646	0.4554
86	Ulcerative colitis	IDP T1 FAST ROIs L cerebellum I-IV	Weighted mode	0.968977	1.02528	0.915763	0.282843	0.90974
86	Ulcerative colitis	IDP T1 FAST ROIs L cerebellum I-IV	MR RAPS	0.986647	1.01599	0.958156	0.368543	0.290099
87	Crohn's disease	IDP T1 FAST ROIs R cerebellum I-IV	Inverse variance weighted (multiplicative random effects)	1.00656	1.03379	0.980054	0.630996	0.129245
87	Crohn's disease	IDP T1 FAST ROIs R cerebellum I-IV	MR Egger	1.02631	1.09188	0.964682	0.40184	0.900848
87	Crohn's disease	IDP T1 FAST ROIs R cerebellum I-IV	Inverse variance weighted (fixed effects)	1.00656	1.02924	0.984388	0.564974	0.129245
87	Crohn's disease	IDP T1 FAST ROIs R cerebellum I-IV	Weighted median	1.01174	1.04703	0.977638	0.504697	0.308062
87	Crohn's disease	IDP T1 FAST ROIs R cerebellum I-IV	Weighted mode	1.0183	1.06068	0.977608	0.388662	0.620066
87	Crohn's disease	IDP T1 FAST ROIs R cerebellum I-IV	MR RAPS	1.0067	1.02966	0.984259	0.561372	0.132796
88	Ulcerative colitis	IDP T1 FAST ROIs R cerebellum I-IV	Inverse variance weighted (multiplicative random effects)	0.997817	1.03014	0.966505	0.893121	0.0560129
88	Ulcerative colitis	IDP T1 FAST ROIs R cerebellum I-IV	MR Egger	0.979536	1.07601	0.891712	0.656397	0.581184
88	Ulcerative colitis	IDP T1 FAST ROIs R cerebellum I-IV	Inverse variance weighted (fixed effects)	0.997817	1.02691	0.969551	0.881502	0.0560129
88	Ulcerative colitis	IDP T1 FAST ROIs R cerebellum I-IV	Weighted median	1.00226	1.04595	0.960401	0.917352	0.0564242
88	Ulcerative colitis	IDP T1 FAST ROIs R cerebellum I-IV	Weighted mode	0.996898	1.06807	0.930464	0.930222	0.0621957
88	Ulcerative colitis	IDP T1 FAST ROIs R cerebellum I-IV	MR RAPS	0.997773	1.02731	0.969085	0.880925	0.056259
89	Crohn's disease	IDP T1 FAST ROIs L cerebellum V	Inverse variance weighted (multiplicative random effects)	1	1.02247	0.978032	0.999808	0.05
89	Crohn's disease	IDP T1 FAST ROIs L cerebellum V	MR Egger	1.01275	1.06644	0.961763	0.622873	0.364184
89	Crohn's disease	IDP T1 FAST ROIs L cerebellum V	Inverse variance weighted (fixed effects)	1	1.02171	0.978759	0.999802	0.05
89	Crohn's disease	IDP T1 FAST ROIs L cerebellum V	Weighted median	1.00626	1.03977	0.973832	0.708745	0.124814
89	Crohn's disease	IDP T1 FAST ROIs L cerebellum V	Weighted mode	1.01531	1.0561	0.976094	0.454048	0.489535
89	Crohn's disease	IDP T1 FAST ROIs L cerebellum V	MR RAPS	1	1.02205	0.978433	0.999802	0.05
90	Ulcerative colitis	IDP T1 FAST ROIs L cerebellum V	Inverse variance weighted (multiplicative random effects)	1.00495	1.03255	0.978078	0.721174	0.0822678
90	Ulcerative colitis	IDP T1 FAST ROIs L cerebellum V	MR Egger	1.02131	1.10685	0.942379	0.596477	0.613911
90	Ulcerative colitis	IDP T1 FAST ROIs L cerebellum V	Inverse variance weighted (fixed effects)	1.00495	1.03315	0.977514	0.726756	0.0822678
90	Ulcerative colitis	IDP T1 FAST ROIs L cerebellum V	Weighted median	1.00099	1.04565	0.958241	0.96444	0.0512846
90	Ulcerative colitis	IDP T1 FAST ROIs L cerebellum V	Weighted mode	1.01149	1.0767	0.950219	0.722656	0.229777
90	Ulcerative colitis	IDP T1 FAST ROIs L cerebellum V	MR RAPS	1.00502	1.03373	0.977115	0.727238	0.0833021
91	Crohn's disease	IDP T1 FIRST right caudate volume	Inverse variance weighted (multiplicative random effects)	0.992506	1.01366	0.971798	0.484417	0.160249
91	Crohn's disease	IDP T1 FIRST right caudate volume	MR Egger	1.01391	1.06446	0.965762	0.569153	0.421629
91	Crohn's disease	IDP T1 FIRST right caudate volume	Inverse variance weighted (fixed effects)	0.992506	1.01376	0.9717	0.486504	0.160249
91	Crohn's disease	IDP T1 FIRST right caudate volume	Weighted median	1.00599	1.03897	0.974057	0.716749	0.118611
91	Crohn's disease	IDP T1 FIRST right caudate volume	Weighted mode	1.01154	1.05073	0.973807	0.557654	0.309892
91	Crohn's disease	IDP T1 FIRST right caudate volume	MR RAPS	0.99241	1.01402	0.971265	0.488077	0.163191
92	Ulcerative colitis	IDP T1 FIRST right caudate volume	Inverse variance weighted (multiplicative random effects)	1.00047	1.02953	0.972218	0.974591	0.050288
92	Ulcerative colitis	IDP T1 FIRST right caudate volume	MR Egger	1.04284	1.13295	0.959896	0.309837	0.99492
92	Ulcerative colitis	IDP T1 FIRST right caudate volume	Inverse variance weighted (fixed effects)	1.00047	1.02796	0.973709	0.973155	0.050288
92	Ulcerative colitis	IDP T1 FIRST right caudate volume	Weighted median	1.00553	1.04668	0.966005	0.787355	0.0913896
92	Ulcerative colitis	IDP T1 FIRST right caudate volume	Weighted mode	0.999342	1.05252	0.948849	0.980312	0.0505762
92	Ulcerative colitis	IDP T1 FIRST right caudate volume	MR RAPS	1.00047	1.02842	0.973288	0.97311	0.0502985
93	Crohn's disease	IDP T1 FAST ROIs R cerebellum V	Inverse variance weighted (multiplicative random effects)	0.998534	1.01898	0.978498	0.88722	0.0540199
93	Crohn's disease	IDP T1 FAST ROIs R cerebellum V	MR Egger	1.02708	1.07893	0.977714	0.279682	0.926683
93	Crohn's disease	IDP T1 FAST ROIs R cerebellum V	Inverse variance weighted (fixed effects)	0.998534	1.02008	0.977442	0.892889	0.0540199
93	Crohn's disease	IDP T1 FAST ROIs R cerebellum V	Weighted median	1.01014	1.04427	0.977113	0.552047	0.250956
93	Crohn's disease	IDP T1 FAST ROIs R cerebellum V	Weighted mode	1.01361	1.05405	0.974727	0.502045	0.407277
93	Crohn's disease	IDP T1 FAST ROIs R cerebellum V	MR RAPS	0.998515	1.02042	0.977081	0.893218	0.0541274
94	Ulcerative colitis	IDP T1 FAST ROIs R cerebellum V	Inverse variance weighted (multiplicative random effects)	1.00242	1.03353	0.972256	0.876626	0.057701
94	Ulcerative colitis	IDP T1 FAST ROIs R cerebellum V	MR Egger	1.04019	1.13706	0.951567	0.373632	0.988103
94	Ulcerative colitis	IDP T1 FAST ROIs R cerebellum V	Inverse variance weighted (fixed effects)	1.00242	1.03043	0.975182	0.863296	0.057701
94	Ulcerative colitis	IDP T1 FAST ROIs R cerebellum V	Weighted median	1.01336	1.05609	0.972367	0.528662	0.294717
94	Ulcerative colitis	IDP T1 FAST ROIs R cerebellum V	Weighted mode	1.00943	1.07068	0.95169	0.75691	0.170958
94	Ulcerative colitis	IDP T1 FAST ROIs R cerebellum V	MR RAPS	1.00247	1.0309	0.974827	0.86257	0.0580212
95	Crohn's disease	IDP T1 FAST ROIs L cerebellum VI	Inverse variance weighted (multiplicative random effects)	1.0073	1.02737	0.987626	0.469723	0.159767
95	Crohn's disease	IDP T1 FAST ROIs L cerebellum VI	MR Egger	1.02166	1.07	0.975504	0.354639	0.805272
95	Crohn's disease	IDP T1 FAST ROIs L cerebellum VI	Inverse variance weighted (fixed effects)	1.0073	1.02772	0.98729	0.477288	0.159767
95	Crohn's disease	IDP T1 FAST ROIs L cerebellum VI	Weighted median	1.00745	1.04166	0.974366	0.663016	0.16439
95	Crohn's disease	IDP T1 FAST ROIs L cerebellum VI	Weighted mode	1.00802	1.0461	0.971328	0.675037	0.183041
95	Crohn's disease	IDP T1 FAST ROIs L cerebellum VI	MR RAPS	1.0074	1.02816	0.987063	0.478535	0.162827
96	Ulcerative colitis	IDP T1 FAST ROIs L cerebellum VI	Inverse variance weighted (multiplicative random effects)	1.00499	1.02752	0.982955	0.659951	0.0851181
96	Ulcerative colitis	IDP T1 FAST ROIs L cerebellum VI	MR Egger	1.03555	1.11647	0.960489	0.350936	0.971078
96	Ulcerative colitis	IDP T1 FAST ROIs L cerebellum VI	Inverse variance weighted (fixed effects)	1.00499	1.03137	0.979286	0.706562	0.0851181
96	Ulcerative colitis	IDP T1 FAST ROIs L cerebellum VI	Weighted median	1.0005	1.03824	0.964142	0.978754	0.0503521
96	Ulcerative colitis	IDP T1 FAST ROIs L cerebellum VI	Weighted mode	0.998765	1.05063	0.949461	0.962172	0.0521263
96	Ulcerative colitis	IDP T1 FAST ROIs L cerebellum VI	MR RAPS	1.00505	1.03194	0.978855	0.708545	0.0859878
97	Crohn's disease	IDP T1 FAST ROIs V cerebellum VI	Inverse variance weighted (multiplicative random effects)	1.00248	1.02332	0.982068	0.813345	0.0607058
97	Crohn's disease	IDP T1 FAST ROIs V cerebellum VI	MR Egger	1.02594	1.08171	0.973039	0.334285	0.883252
97	Crohn's disease	IDP T1 FAST ROIs V cerebellum VI	Inverse variance weighted (fixed effects)	1.00248	1.02578	0.979716	0.832526	0.0607058
97	Crohn's disease	IDP T1 FAST ROIs V cerebellum VI	Weighted median	1.01926	1.05483	0.984878	0.275905	0.650437
97	Crohn's disease	IDP T1 FAST ROIs V cerebellum VI	Weighted mode	1.01612	1.06129	0.972863	0.475493	0.502651
97	Crohn's disease	IDP T1 FAST ROIs V cerebellum VI	MR RAPS	1.00251	1.02621	0.97936	0.83339	0.0609609
98	Ulcerative colitis	IDP T1 FAST ROIs V cerebellum VI	Inverse variance weighted (multiplicative random effects)	0.98245	1.01417	0.951719	0.274841	0.446413
98	Ulcerative colitis	IDP T1 FAST ROIs V cerebellum VI	MR Egger	1.06068	1.15888	0.970791	0.184754	0.999982
98	Ulcerative colitis	IDP T1 FAST ROIs V cerebellum VI	Inverse variance weighted (fixed effects)	0.98245	1.01201	0.95375	0.241807	0.446413
98	Ulcerative colitis	IDP T1 FAST ROIs V cerebellum VI	Weighted median	0.997418	1.04188	0.954854	0.907497	0.0581686
98	Ulcerative colitis	IDP T1 FAST ROIs V cerebellum VI	Weighted mode	1.00113	1.05618	0.948957	0.967202	0.0515605
98	Ulcerative colitis	IDP T1 FAST ROIs V cerebellum VI	MR RAPS	0.982124	1.01217	0.95297	0.240701	0.459996
99	Crohn's disease	IDP T1 FAST ROIs R cerebellum VI	Inverse variance weighted (multiplicative random effects)	0.999659	1.01811	0.981537	0.970818	0.0502287
99	Crohn's disease	IDP T1 FAST ROIs R cerebellum VI	MR Egger	1.01245	1.06092	0.966195	0.595794	0.36709
99	Crohn's disease	IDP T1 FAST ROIs R cerebellum VI	Inverse variance weighted (fixed effects)	0.999659	1.02014	0.979588	0.973678	0.0502287
99	Crohn's disease	IDP T1 FAST ROIs R cerebellum VI	Weighted median	1.0034	1.03463	0.973121	0.827943	0.0729488
99	Crohn's disease	IDP T1 FAST ROIs R cerebellum VI	Weighted mode	1.01549	1.05281	0.979484	0.409011	0.520658
99	Crohn's disease	IDP T1 FAST ROIs R cerebellum VI	MR RAPS	0.999655	1.0205	0.979239	0.973837	0.0502339
100	Ulcerative colitis	IDP T1 FAST ROIs R cerebellum VI	Inverse variance weighted (multiplicative random effects)	1.00325	1.02839	0.978727	0.797133	0.0646556
100	Ulcerative colitis	IDP T1 FAST ROIs R cerebellum VI	MR Egger	1.06144	1.14521	0.983797	0.119753	0.999998
100	Ulcerative colitis	IDP T1 FAST ROIs R cerebellum VI	Inverse variance weighted (fixed effects)	1.00325	1.02981	0.977375	0.807647	0.0646556
100	Ulcerative colitis	IDP T1 FAST ROIs R cerebellum VI	Weighted median	1.00711	1.04658	0.969119	0.71815	0.121503
100	Ulcerative colitis	IDP T1 FAST ROIs R cerebellum VI	Weighted mode	1.00668	1.05661	0.959111	0.789311	0.113048
100	Ulcerative colitis	IDP T1 FAST ROIs R cerebellum VI	MR RAPS	1.0033	1.03034	0.976964	0.80823	0.0650956
101	Crohn's disease	IDP T1 FAST ROIs L cerebellum crus I	Inverse variance weighted (multiplicative random effects)	0.992322	1.01578	0.969409	0.517804	0.162052
101	Crohn's disease	IDP T1 FAST ROIs L cerebellum crus I	MR Egger	1.01512	1.07131	0.961868	0.576808	0.469164
101	Crohn's disease	IDP T1 FAST ROIs L cerebellum crus I	Inverse variance weighted (fixed effects)	0.992322	1.01448	0.970651	0.49383	0.162052
101	Crohn's disease	IDP T1 FAST ROIs L cerebellum crus I	Weighted median	1.00803	1.04207	0.975103	0.636813	0.170974
101	Crohn's disease	IDP T1 FAST ROIs L cerebellum crus I	Weighted mode	1.00502	1.0458	0.965825	0.806453	0.0962397
101	Crohn's disease	IDP T1 FAST ROIs L cerebellum crus I	MR RAPS	0.992202	1.0147	0.970205	0.493756	0.165667
102	Ulcerative colitis	IDP T1 FAST ROIs L cerebellum crus I	Inverse variance weighted (multiplicative random effects)	1.01367	1.04111	0.986954	0.319065	0.297698
102	Ulcerative colitis	IDP T1 FAST ROIs L cerebellum crus I	MR Egger	1.06292	1.15448	0.978618	0.142349	0.999996
102	Ulcerative colitis	IDP T1 FAST ROIs L cerebellum crus I	Inverse variance weighted (fixed effects)	1.01367	1.04293	0.985234	0.349636	0.297698
102	Ulcerative colitis	IDP T1 FAST ROIs L cerebellum crus I	Weighted median	1.02498	1.06652	0.985051	0.223603	0.737588
102	Ulcerative colitis	IDP T1 FAST ROIs L cerebellum crus I	Weighted mode	1.02673	1.08472	0.971845	0.354161	0.792785
102	Ulcerative colitis	IDP T1 FAST ROIs L cerebellum crus I	MR RAPS	1.01386	1.04367	0.984902	0.351789	0.304605
103	Crohn's disease	IDP T1 FAST ROIs V cerebellum crus I	Inverse variance weighted (multiplicative random effects)	0.993829	1.01752	0.970689	0.606548	0.113389
103	Crohn's disease	IDP T1 FAST ROIs V cerebellum crus I	MR Egger	0.996722	1.05539	0.941311	0.908236	0.0674685
103	Crohn's disease	IDP T1 FAST ROIs V cerebellum crus I	Inverse variance weighted (fixed effects)	0.993829	1.01879	0.969475	0.624817	0.113389
103	Crohn's disease	IDP T1 FAST ROIs V cerebellum crus I	Weighted median	1.00299	1.04159	0.965816	0.876914	0.0644075
103	Crohn's disease	IDP T1 FAST ROIs V cerebellum crus I	Weighted mode	1.00646	1.05488	0.960267	0.789608	0.118716
103	Crohn's disease	IDP T1 FAST ROIs V cerebellum crus I	MR RAPS	0.993754	1.01915	0.968995	0.626442	0.11498
104	Ulcerative colitis	IDP T1 FAST ROIs V cerebellum crus I	Inverse variance weighted (multiplicative random effects)	0.981049	1.01113	0.951866	0.214301	0.475476
104	Ulcerative colitis	IDP T1 FAST ROIs V cerebellum crus I	MR Egger	1.02312	1.12271	0.932357	0.619153	0.620932
104	Ulcerative colitis	IDP T1 FAST ROIs V cerebellum crus I	Inverse variance weighted (fixed effects)	0.981049	1.01294	0.950157	0.241152	0.475476
104	Ulcerative colitis	IDP T1 FAST ROIs V cerebellum crus I	Weighted median	0.981001	1.0306	0.933793	0.44588	0.477393
104	Ulcerative colitis	IDP T1 FAST ROIs V cerebellum crus I	Weighted mode	0.990657	1.08321	0.906011	0.83819	0.153674
104	Ulcerative colitis	IDP T1 FAST ROIs V cerebellum crus I	MR RAPS	0.980772	1.01325	0.949332	0.242827	0.486624
105	Crohn's disease	IDP T1 FAST ROIs R cerebellum crus I	Inverse variance weighted (multiplicative random effects)	0.992622	1.01528	0.970467	0.520186	0.157714
105	Crohn's disease	IDP T1 FAST ROIs R cerebellum crus I	MR Egger	1.00817	1.06245	0.956666	0.7555	0.180681
105	Crohn's disease	IDP T1 FAST ROIs R cerebellum crus I	Inverse variance weighted (fixed effects)	0.992622	1.01388	0.971812	0.493278	0.157714
105	Crohn's disease	IDP T1 FAST ROIs R cerebellum crus I	Weighted median	1.00594	1.0418	0.971319	0.740168	0.118164
105	Crohn's disease	IDP T1 FAST ROIs R cerebellum crus I	Weighted mode	1.00234	1.04296	0.96331	0.908574	0.0603691
105	Crohn's disease	IDP T1 FAST ROIs R cerebellum crus I	MR RAPS	0.992503	1.01408	0.971385	0.492864	0.16131
106	Ulcerative colitis	IDP T1 FAST ROIs R cerebellum crus I	Inverse variance weighted (multiplicative random effects)	1.02078	1.05228	0.990226	0.184662	0.598346
106	Ulcerative colitis	IDP T1 FAST ROIs R cerebellum crus I	MR Egger	1.03894	1.13629	0.949926	0.390946	0.984146
106	Ulcerative colitis	IDP T1 FAST ROIs R cerebellum crus I	Inverse variance weighted (fixed effects)	1.02078	1.04906	0.993264	0.140146	0.598346
106	Ulcerative colitis	IDP T1 FAST ROIs R cerebellum crus I	Weighted median	1.01601	1.0576	0.976065	0.437571	0.399822
106	Ulcerative colitis	IDP T1 FAST ROIs R cerebellum crus I	Weighted mode	1.01356	1.0689	0.961087	0.623103	0.303926
106	Ulcerative colitis	IDP T1 FAST ROIs R cerebellum crus I	MR RAPS	1.0212	1.04995	0.993235	0.138654	0.615239
107	Crohn's disease	IDP T1 FAST ROIs L cerebellum crus II	Inverse variance weighted (multiplicative random effects)	1.00937	1.03008	0.989068	0.368428	0.215949
107	Crohn's disease	IDP T1 FAST ROIs L cerebellum crus II	MR Egger	1.01457	1.06742	0.964345	0.568003	0.443495
107	Crohn's disease	IDP T1 FAST ROIs L cerebellum crus II	Inverse variance weighted (fixed effects)	1.00937	1.03184	0.987384	0.406636	0.215949
107	Crohn's disease	IDP T1 FAST ROIs L cerebellum crus II	Weighted median	1.02566	1.0621	0.99047	0.15492	0.889668
107	Crohn's disease	IDP T1 FAST ROIs L cerebellum crus II	Weighted mode	1.03026	1.07126	0.990832	0.142144	0.963181
107	Crohn's disease	IDP T1 FAST ROIs L cerebellum crus II	MR RAPS	1.00948	1.03234	0.98713	0.408784	0.220108
108	Ulcerative colitis	IDP T1 FAST ROIs L cerebellum crus II	Inverse variance weighted (multiplicative random effects)	1.00329	1.02898	0.978229	0.799328	0.0637704
108	Ulcerative colitis	IDP T1 FAST ROIs L cerebellum crus II	MR Egger	1.03278	1.12165	0.950954	0.431334	0.925126
108	Ulcerative colitis	IDP T1 FAST ROIs L cerebellum crus II	Inverse variance weighted (fixed effects)	1.00329	1.03219	0.975192	0.820906	0.0637704
108	Ulcerative colitis	IDP T1 FAST ROIs L cerebellum crus II	Weighted median	1.02829	1.07073	0.987528	0.176443	0.836352
108	Ulcerative colitis	IDP T1 FAST ROIs L cerebellum crus II	Weighted mode	1.03113	1.09564	0.970424	0.329966	0.898231
108	Ulcerative colitis	IDP T1 FAST ROIs L cerebellum crus II	MR RAPS	1.00332	1.03281	0.974676	0.82246	0.0640745
109	Crohn's disease	IDP T1 FAST ROIs V cerebellum crus II	Inverse variance weighted (multiplicative random effects)	0.999541	1.02179	0.977781	0.967422	0.0503523
109	Crohn's disease	IDP T1 FAST ROIs V cerebellum crus II	MR Egger	1.00455	1.06116	0.950953	0.868049	0.0851132
109	Crohn's disease	IDP T1 FAST ROIs V cerebellum crus II	Inverse variance weighted (fixed effects)	0.999541	1.02359	0.976059	0.969837	0.0503523
109	Crohn's disease	IDP T1 FAST ROIs V cerebellum crus II	Weighted median	1.01312	1.05004	0.977494	0.475456	0.350702
109	Crohn's disease	IDP T1 FAST ROIs V cerebellum crus II	Weighted mode	1.01991	1.06273	0.978827	0.352896	0.664614
109	Crohn's disease	IDP T1 FAST ROIs V cerebellum crus II	MR RAPS	0.999536	1.02399	0.975666	0.969956	0.0503612
110	Ulcerative colitis	IDP T1 FAST ROIs V cerebellum crus II	Inverse variance weighted (multiplicative random effects)	1.00433	1.03225	0.977166	0.757336	0.0722556
110	Ulcerative colitis	IDP T1 FAST ROIs V cerebellum crus II	MR Egger	1.08891	1.19039	0.996091	0.0605929	1
110	Ulcerative colitis	IDP T1 FAST ROIs V cerebellum crus II	Inverse variance weighted (fixed effects)	1.00433	1.03559	0.974016	0.782214	0.0722556
110	Ulcerative colitis	IDP T1 FAST ROIs V cerebellum crus II	Weighted median	1.03397	1.0811	0.98889	0.1419	0.923574
110	Ulcerative colitis	IDP T1 FAST ROIs V cerebellum crus II	Weighted mode	1.03924	1.10935	0.973563	0.25697	0.974255
110	Ulcerative colitis	IDP T1 FAST ROIs V cerebellum crus II	MR RAPS	1.00439	1.03624	0.973519	0.783259	0.0728692
111	Crohn's disease	IDP T1 FAST ROIs R cerebellum crus II	Inverse variance weighted (multiplicative random effects)	1.00755	1.02756	0.987938	0.453126	0.15728
111	Crohn's disease	IDP T1 FAST ROIs R cerebellum crus II	MR Egger	0.99095	1.04241	0.94203	0.718633	0.208102
111	Crohn's disease	IDP T1 FAST ROIs R cerebellum crus II	Inverse variance weighted (fixed effects)	1.00755	1.02992	0.985673	0.501722	0.15728
111	Crohn's disease	IDP T1 FAST ROIs R cerebellum crus II	Weighted median	1.01193	1.04566	0.979293	0.478268	0.320277
111	Crohn's disease	IDP T1 FAST ROIs R cerebellum crus II	Weighted mode	1.01889	1.05907	0.980231	0.348739	0.653464
111	Crohn's disease	IDP T1 FAST ROIs R cerebellum crus II	MR RAPS	1.00764	1.0304	0.985386	0.504094	0.159857
112	Ulcerative colitis	IDP T1 FAST ROIs R cerebellum crus II	Inverse variance weighted (multiplicative random effects)	0.996236	1.02207	0.971058	0.772803	0.0682766
112	Ulcerative colitis	IDP T1 FAST ROIs R cerebellum crus II	MR Egger	1.01398	1.10087	0.933949	0.732711	0.31
112	Ulcerative colitis	IDP T1 FAST ROIs R cerebellum crus II	Inverse variance weighted (fixed effects)	0.996236	1.02485	0.968418	0.794124	0.0682766
112	Ulcerative colitis	IDP T1 FAST ROIs R cerebellum crus II	Weighted median	1.00034	1.04222	0.960134	0.987202	0.0501434
112	Ulcerative colitis	IDP T1 FAST ROIs R cerebellum crus II	Weighted mode	1.0012	1.05249	0.952408	0.962764	0.0518339
112	Ulcerative colitis	IDP T1 FAST ROIs R cerebellum crus II	MR RAPS	0.996192	1.02537	0.967843	0.795594	0.0687204
113	Crohn's disease	IDP T1 FIRST left putamen volume	Inverse variance weighted (multiplicative random effects)	1.00026	1.02197	0.979012	0.981171	0.0501343
113	Crohn's disease	IDP T1 FIRST left putamen volume	MR Egger	1.01336	1.06518	0.964058	0.593809	0.420067
113	Crohn's disease	IDP T1 FIRST left putamen volume	Inverse variance weighted (fixed effects)	1.00026	1.02027	0.980639	0.979592	0.0501343
113	Crohn's disease	IDP T1 FIRST left putamen volume	Weighted median	1.01001	1.04089	0.980054	0.516643	0.26153
113	Crohn's disease	IDP T1 FIRST left putamen volume	Weighted mode	1.01308	1.04835	0.979	0.460969	0.406042
113	Crohn's disease	IDP T1 FIRST left putamen volume	MR RAPS	1.00026	1.02056	0.980366	0.979533	0.050139
114	Ulcerative colitis	IDP T1 FIRST left putamen volume	Inverse variance weighted (multiplicative random effects)	1.01897	1.04753	0.99118	0.182875	0.550375
114	Ulcerative colitis	IDP T1 FIRST left putamen volume	MR Egger	1.08335	1.17104	1.00222	0.0444884	1
114	Ulcerative colitis	IDP T1 FIRST left putamen volume	Inverse variance weighted (fixed effects)	1.01897	1.04533	0.993268	0.149389	0.550375
114	Ulcerative colitis	IDP T1 FIRST left putamen volume	Weighted median	1.02333	1.06071	0.987272	0.207634	0.726419
114	Ulcerative colitis	IDP T1 FIRST left putamen volume	Weighted mode	1.02703	1.0769	0.97947	0.279002	0.842225
114	Ulcerative colitis	IDP T1 FIRST left putamen volume	MR RAPS	1.01932	1.04613	0.993192	0.148631	0.565602
115	Crohn's disease	IDP T1 FAST ROIs L cerebellum VIIb	Inverse variance weighted (multiplicative random effects)	1.02465	1.04422	1.00545	0.0116216	0.868372
115	Crohn's disease	IDP T1 FAST ROIs L cerebellum VIIb	MR Egger	1.024	1.07584	0.974657	0.337509	0.850377
115	Crohn's disease	IDP T1 FAST ROIs L cerebellum VIIb	Inverse variance weighted (fixed effects)	1.02465	1.04699	1.00279	0.0268653	0.868372
115	Crohn's disease	IDP T1 FAST ROIs L cerebellum VIIb	Weighted median	1.01603	1.05026	0.982912	0.346977	0.519577
115	Crohn's disease	IDP T1 FAST ROIs L cerebellum VIIb	Weighted mode	1.02067	1.06264	0.980359	0.325815	0.734218
115	Crohn's disease	IDP T1 FAST ROIs L cerebellum VIIb	MR RAPS	1.02494	1.0477	1.00268	0.0278751	0.875869
116	Ulcerative colitis	IDP T1 FAST ROIs L cerebellum VIIb	Inverse variance weighted (multiplicative random effects)	1.00823	1.03398	0.983122	0.524086	0.141487
116	Ulcerative colitis	IDP T1 FAST ROIs L cerebellum VIIb	MR Egger	1.0421	1.12896	0.961928	0.301447	0.993012
116	Ulcerative colitis	IDP T1 FAST ROIs L cerebellum VIIb	Inverse variance weighted (fixed effects)	1.00823	1.0364	0.980823	0.559924	0.141487
116	Ulcerative colitis	IDP T1 FAST ROIs L cerebellum VIIb	Weighted median	1.02608	1.06732	0.986437	0.200303	0.786366
116	Ulcerative colitis	IDP T1 FAST ROIs L cerebellum VIIb	Weighted mode	1.02457	1.08065	0.971402	0.379085	0.737605
116	Ulcerative colitis	IDP T1 FAST ROIs L cerebellum VIIb	MR RAPS	1.00834	1.03705	0.980426	0.561953	0.144027
117	Crohn's disease	IDP T1 FAST ROIs V cerebellum VIIb	Inverse variance weighted (multiplicative random effects)	1.00882	1.02765	0.990336	0.351907	0.192787
117	Crohn's disease	IDP T1 FAST ROIs V cerebellum VIIb	MR Egger	1.03063	1.08585	0.978221	0.249748	0.962576
117	Crohn's disease	IDP T1 FAST ROIs V cerebellum VIIb	Inverse variance weighted (fixed effects)	1.00882	1.03193	0.986236	0.447053	0.192787
117	Crohn's disease	IDP T1 FAST ROIs V cerebellum VIIb	Weighted median	1.01921	1.05585	0.983839	0.291028	0.654645
117	Crohn's disease	IDP T1 FAST ROIs V cerebellum VIIb	Weighted mode	1.02664	1.06703	0.987787	0.189179	0.903167
117	Crohn's disease	IDP T1 FAST ROIs V cerebellum VIIb	MR RAPS	1.0089	1.03244	0.985903	0.451205	0.195496
118	Ulcerative colitis	IDP T1 FAST ROIs V cerebellum VIIb	Inverse variance weighted (multiplicative random effects)	0.991311	1.01508	0.968102	0.470261	0.148002
118	Ulcerative colitis	IDP T1 FAST ROIs V cerebellum VIIb	MR Egger	1.04147	1.13359	0.956842	0.335586	0.988298
118	Ulcerative colitis	IDP T1 FAST ROIs V cerebellum VIIb	Inverse variance weighted (fixed effects)	0.991311	1.0207	0.96277	0.558182	0.148002
118	Ulcerative colitis	IDP T1 FAST ROIs V cerebellum VIIb	Weighted median	0.999872	1.04275	0.958757	0.995228	0.0500203
118	Ulcerative colitis	IDP T1 FAST ROIs V cerebellum VIIb	Weighted mode	1.02209	1.08749	0.960624	0.495177	0.62148
118	Ulcerative colitis	IDP T1 FAST ROIs V cerebellum VIIb	MR RAPS	0.991219	1.02121	0.962111	0.561901	0.150157
119	Crohn's disease	IDP T1 FAST ROIs R cerebellum VIIb	Inverse variance weighted (multiplicative random effects)	1.01873	1.03924	0.998634	0.0679123	0.650016
119	Crohn's disease	IDP T1 FAST ROIs R cerebellum VIIb	MR Egger	0.997511	1.04801	0.949443	0.919247	0.0614238
119	Crohn's disease	IDP T1 FAST ROIs R cerebellum VIIb	Inverse variance weighted (fixed effects)	1.01873	1.04094	0.996996	0.0916718	0.650016
119	Crohn's disease	IDP T1 FAST ROIs R cerebellum VIIb	Weighted median	1.01334	1.04547	0.982192	0.40544	0.387634
119	Crohn's disease	IDP T1 FAST ROIs R cerebellum VIIb	Weighted mode	1.01435	1.05374	0.976428	0.46801	0.436491
119	Crohn's disease	IDP T1 FAST ROIs R cerebellum VIIb	MR RAPS	1.01898	1.04159	0.996867	0.0930196	0.661347
120	Ulcerative colitis	IDP T1 FAST ROIs R cerebellum VIIb	Inverse variance weighted (multiplicative random effects)	0.996457	1.01952	0.973911	0.761122	0.0663323
120	Ulcerative colitis	IDP T1 FAST ROIs R cerebellum VIIb	MR Egger	1.00129	1.08581	0.92335	0.9743	0.0521326
120	Ulcerative colitis	IDP T1 FAST ROIs R cerebellum VIIb	Inverse variance weighted (fixed effects)	0.996457	1.02458	0.969106	0.802607	0.0663323
120	Ulcerative colitis	IDP T1 FAST ROIs R cerebellum VIIb	Weighted median	1.00317	1.04336	0.964527	0.874483	0.0629688
120	Ulcerative colitis	IDP T1 FAST ROIs R cerebellum VIIb	Weighted mode	1.01312	1.06749	0.961514	0.628759	0.281501
120	Ulcerative colitis	IDP T1 FAST ROIs R cerebellum VIIb	MR RAPS	0.996422	1.02512	0.968527	0.80459	0.066655
121	Crohn's disease	IDP T1 FAST ROIs L cerebellum VIIIa	Inverse variance weighted (multiplicative random effects)	1.01145	1.03098	0.992283	0.243544	0.321157
121	Crohn's disease	IDP T1 FAST ROIs L cerebellum VIIIa	MR Egger	1.02286	1.07144	0.976488	0.330861	0.843851
121	Crohn's disease	IDP T1 FAST ROIs L cerebellum VIIIa	Inverse variance weighted (fixed effects)	1.01145	1.03203	0.991277	0.268097	0.321157
121	Crohn's disease	IDP T1 FAST ROIs L cerebellum VIIIa	Weighted median	1.00791	1.03859	0.978138	0.606513	0.178795
121	Crohn's disease	IDP T1 FAST ROIs L cerebellum VIIIa	Weighted mode	1.0142	1.05693	0.9732	0.506843	0.457218
121	Crohn's disease	IDP T1 FAST ROIs L cerebellum VIIIa	MR RAPS	1.0116	1.03253	0.9911	0.269464	0.328493
122	Ulcerative colitis	IDP T1 FAST ROIs L cerebellum VIIIa	Inverse variance weighted (multiplicative random effects)	0.997581	1.02012	0.97554	0.831756	0.0581798
122	Ulcerative colitis	IDP T1 FAST ROIs L cerebellum VIIIa	MR Egger	1.03653	1.11774	0.961226	0.339331	0.977093
122	Ulcerative colitis	IDP T1 FAST ROIs L cerebellum VIIIa	Inverse variance weighted (fixed effects)	0.997581	1.02382	0.972015	0.854931	0.0581798
122	Ulcerative colitis	IDP T1 FAST ROIs L cerebellum VIIIa	Weighted median	1.00498	1.03985	0.971277	0.775435	0.0848519
122	Ulcerative colitis	IDP T1 FAST ROIs L cerebellum VIIIa	Weighted mode	1.01076	1.06294	0.961142	0.679791	0.21811
122	Ulcerative colitis	IDP T1 FAST ROIs L cerebellum VIIIa	MR RAPS	0.997553	1.02431	0.971495	0.856037	0.0583726
123	Crohn's disease	IDP T1 FAST ROIs V cerebellum VIIIa	Inverse variance weighted (multiplicative random effects)	1.02145	1.03877	1.00443	0.0133307	0.782321
123	Crohn's disease	IDP T1 FAST ROIs V cerebellum VIIIa	MR Egger	1.02588	1.07647	0.977661	0.290038	0.909744
123	Crohn's disease	IDP T1 FAST ROIs V cerebellum VIIIa	Inverse variance weighted (fixed effects)	1.02145	1.043	1.00035	0.0462802	0.782321
123	Crohn's disease	IDP T1 FAST ROIs V cerebellum VIIIa	Weighted median	1.01507	1.04814	0.983048	0.36034	0.488429
123	Crohn's disease	IDP T1 FAST ROIs V cerebellum VIIIa	Weighted mode	1.01247	1.05822	0.968699	0.585652	0.359271
123	Crohn's disease	IDP T1 FAST ROIs V cerebellum VIIIa	MR RAPS	1.02166	1.04363	1.00014	0.0484573	0.789862
124	Ulcerative colitis	IDP T1 FAST ROIs V cerebellum VIIIa	Inverse variance weighted (multiplicative random effects)	0.979892	1.00294	0.957377	0.0867601	0.593608
124	Ulcerative colitis	IDP T1 FAST ROIs V cerebellum VIIIa	MR Egger	0.992054	1.07269	0.917475	0.836308	0.138575
124	Ulcerative colitis	IDP T1 FAST ROIs V cerebellum VIIIa	Inverse variance weighted (fixed effects)	0.979892	1.00664	0.953857	0.139285	0.593608
124	Ulcerative colitis	IDP T1 FAST ROIs V cerebellum VIIIa	Weighted median	0.972748	1.0095	0.937336	0.144186	0.848417
124	Ulcerative colitis	IDP T1 FAST ROIs V cerebellum VIIIa	Weighted mode	0.977548	1.03056	0.927264	0.406003	0.69013
124	Ulcerative colitis	IDP T1 FAST ROIs V cerebellum VIIIa	MR RAPS	0.979667	1.00696	0.953109	0.142912	0.603231
125	Crohn's disease	IDP T1 FAST ROIs R cerebellum VIIIa	Inverse variance weighted (multiplicative random effects)	1.01047	1.03167	0.989697	0.32581	0.278952
125	Crohn's disease	IDP T1 FAST ROIs R cerebellum VIIIa	MR Egger	1.03401	1.08456	0.985813	0.164702	0.992969
125	Crohn's disease	IDP T1 FAST ROIs R cerebellum VIIIa	Inverse variance weighted (fixed effects)	1.01047	1.03086	0.990475	0.307139	0.278952
125	Crohn's disease	IDP T1 FAST ROIs R cerebellum VIIIa	Weighted median	1.02419	1.05794	0.991525	0.148353	0.883768
125	Crohn's disease	IDP T1 FAST ROIs R cerebellum VIIIa	Weighted mode	1.02995	1.07066	0.990794	0.143452	0.973538
125	Crohn's disease	IDP T1 FAST ROIs R cerebellum VIIIa	MR RAPS	1.01064	1.03135	0.990341	0.306681	0.286414
126	Ulcerative colitis	IDP T1 FAST ROIs R cerebellum VIIIa	Inverse variance weighted (multiplicative random effects)	0.992443	1.01823	0.967308	0.562198	0.13352
126	Ulcerative colitis	IDP T1 FAST ROIs R cerebellum VIIIa	MR Egger	1.01578	1.0951	0.942215	0.673692	0.409385
126	Ulcerative colitis	IDP T1 FAST ROIs R cerebellum VIIIa	Inverse variance weighted (fixed effects)	0.992443	1.01836	0.967186	0.564106	0.13352
126	Ulcerative colitis	IDP T1 FAST ROIs R cerebellum VIIIa	Weighted median	1.00526	1.04443	0.967547	0.788138	0.0892189
126	Ulcerative colitis	IDP T1 FAST ROIs R cerebellum VIIIa	Weighted mode	1.00481	1.05225	0.959505	0.839893	0.082741
126	Ulcerative colitis	IDP T1 FAST ROIs R cerebellum VIIIa	MR RAPS	0.992344	1.01876	0.966617	0.566322	0.135793
127	Crohn's disease	IDP T1 FAST ROIs L cerebellum VIIIb	Inverse variance weighted (multiplicative random effects)	1.01469	1.03435	0.995409	0.13623	0.473078
127	Crohn's disease	IDP T1 FAST ROIs L cerebellum VIIIb	MR Egger	1.02925	1.0794	0.981427	0.228038	0.962717
127	Crohn's disease	IDP T1 FAST ROIs L cerebellum VIIIb	Inverse variance weighted (fixed effects)	1.01469	1.03587	0.993953	0.166233	0.473078
127	Crohn's disease	IDP T1 FAST ROIs L cerebellum VIIIb	Weighted median	1.01323	1.04534	0.982103	0.409101	0.399288
127	Crohn's disease	IDP T1 FAST ROIs L cerebellum VIIIb	Weighted mode	1.00311	1.05289	0.955689	0.900535	0.0688097
127	Crohn's disease	IDP T1 FAST ROIs L cerebellum VIIIb	MR RAPS	1.01489	1.03644	0.99379	0.167935	0.483008
128	Ulcerative colitis	IDP T1 FAST ROIs L cerebellum VIIIb	Inverse variance weighted (multiplicative random effects)	0.981515	1.007	0.956679	0.153627	0.52754
128	Ulcerative colitis	IDP T1 FAST ROIs L cerebellum VIIIb	MR Egger	1.0116	1.09298	0.936287	0.762881	0.240855
128	Ulcerative colitis	IDP T1 FAST ROIs L cerebellum VIIIb	Inverse variance weighted (fixed effects)	0.981515	1.00801	0.955718	0.169742	0.52754
128	Ulcerative colitis	IDP T1 FAST ROIs L cerebellum VIIIb	Weighted median	0.988446	1.02589	0.952364	0.540193	0.243659
128	Ulcerative colitis	IDP T1 FAST ROIs L cerebellum VIIIb	Weighted mode	0.982588	1.03133	0.936148	0.482505	0.48017
128	Ulcerative colitis	IDP T1 FAST ROIs L cerebellum VIIIb	MR RAPS	0.981262	1.00826	0.954989	0.171941	0.538677
129	Crohn's disease	IDP T1 FAST ROIs V cerebellum VIIIb	Inverse variance weighted (multiplicative random effects)	1.01686	1.03305	1.00092	0.038029	0.564378
129	Crohn's disease	IDP T1 FAST ROIs V cerebellum VIIIb	MR Egger	1.02866	1.08107	0.978786	0.257519	0.948279
129	Crohn's disease	IDP T1 FAST ROIs V cerebellum VIIIb	Inverse variance weighted (fixed effects)	1.01686	1.03905	0.995152	0.128864	0.564378
129	Crohn's disease	IDP T1 FAST ROIs V cerebellum VIIIb	Weighted median	1.0161	1.04878	0.984443	0.3226	0.526824
129	Crohn's disease	IDP T1 FAST ROIs V cerebellum VIIIb	Weighted mode	1.01185	1.05595	0.969584	0.591507	0.320963
129	Crohn's disease	IDP T1 FAST ROIs V cerebellum VIIIb	MR RAPS	1.017	1.03963	0.994861	0.133316	0.571137
130	Ulcerative colitis	IDP T1 FAST ROIs V cerebellum VIIIb	Inverse variance weighted (multiplicative random effects)	0.978989	1.00511	0.953546	0.113983	0.618213
130	Ulcerative colitis	IDP T1 FAST ROIs V cerebellum VIIIb	MR Egger	1.03569	1.12289	0.95527	0.382844	0.962302
130	Ulcerative colitis	IDP T1 FAST ROIs V cerebellum VIIIb	Inverse variance weighted (fixed effects)	0.978989	1.00659	0.952141	0.134458	0.618213
130	Ulcerative colitis	IDP T1 FAST ROIs V cerebellum VIIIb	Weighted median	0.98125	1.02164	0.942455	0.357757	0.521913
130	Ulcerative colitis	IDP T1 FAST ROIs V cerebellum VIIIb	Weighted mode	0.98609	1.03625	0.938354	0.584151	0.319751
130	Ulcerative colitis	IDP T1 FAST ROIs V cerebellum VIIIb	MR RAPS	0.978701	1.00684	0.951348	0.136591	0.630108
131	Crohn's disease	IDP T1 FAST ROIs R cerebellum VIIIb	Inverse variance weighted (multiplicative random effects)	1.00786	1.02512	0.990893	0.36598	0.173871
131	Crohn's disease	IDP T1 FAST ROIs R cerebellum VIIIb	MR Egger	1.03241	1.08286	0.984318	0.184339	0.985396
131	Crohn's disease	IDP T1 FAST ROIs R cerebellum VIIIb	Inverse variance weighted (fixed effects)	1.00786	1.02892	0.987235	0.457872	0.173871
131	Crohn's disease	IDP T1 FAST ROIs R cerebellum VIIIb	Weighted median	0.993153	1.0245	0.962766	0.664769	0.144626
131	Crohn's disease	IDP T1 FAST ROIs R cerebellum VIIIb	Weighted mode	0.994583	1.03868	0.952361	0.807405	0.108427
131	Crohn's disease	IDP T1 FAST ROIs R cerebellum VIIIb	MR RAPS	1.00794	1.02939	0.986939	0.461534	0.176445
132	Ulcerative colitis	IDP T1 FAST ROIs R cerebellum VIIIb	Inverse variance weighted (multiplicative random effects)	0.995096	1.02196	0.968937	0.7176	0.0832477
132	Ulcerative colitis	IDP T1 FAST ROIs R cerebellum VIIIb	MR Egger	1.00304	1.08514	0.927158	0.937701	0.0625558
132	Ulcerative colitis	IDP T1 FAST ROIs R cerebellum VIIIb	Inverse variance weighted (fixed effects)	0.995096	1.022	0.968899	0.718003	0.0832477
132	Ulcerative colitis	IDP T1 FAST ROIs R cerebellum VIIIb	Weighted median	1.00512	1.04437	0.967346	0.793798	0.0859543
132	Ulcerative colitis	IDP T1 FAST ROIs R cerebellum VIIIb	Weighted mode	1.00414	1.05569	0.95511	0.872478	0.0734138
132	Ulcerative colitis	IDP T1 FAST ROIs R cerebellum VIIIb	MR RAPS	0.995031	1.02244	0.968352	0.719387	0.0841627
133	Crohn's disease	IDP T1 FAST ROIs L cerebellum IX	Inverse variance weighted (multiplicative random effects)	1.00908	1.02891	0.989645	0.362164	0.214903
133	Crohn's disease	IDP T1 FAST ROIs L cerebellum IX	MR Egger	1.03007	1.08082	0.981706	0.220493	0.96919
133	Crohn's disease	IDP T1 FAST ROIs L cerebellum IX	Inverse variance weighted (fixed effects)	1.00908	1.03034	0.988264	0.395215	0.214903
133	Crohn's disease	IDP T1 FAST ROIs L cerebellum IX	Weighted median	1.0073	1.03977	0.975838	0.653325	0.155403
133	Crohn's disease	IDP T1 FAST ROIs L cerebellum IX	Weighted mode	1.00233	1.05053	0.956341	0.923085	0.0604086
133	Crohn's disease	IDP T1 FAST ROIs L cerebellum IX	MR RAPS	1.0092	1.03083	0.988032	0.397035	0.219298
134	Ulcerative colitis	IDP T1 FAST ROIs L cerebellum IX	Inverse variance weighted (multiplicative random effects)	0.971845	0.997499	0.946852	0.0316823	0.871152
134	Ulcerative colitis	IDP T1 FAST ROIs L cerebellum IX	MR Egger	0.98433	1.06431	0.910358	0.682722	0.400865
134	Ulcerative colitis	IDP T1 FAST ROIs L cerebellum IX	Inverse variance weighted (fixed effects)	0.971845	0.99835	0.946045	0.0374957	0.871152
134	Ulcerative colitis	IDP T1 FAST ROIs L cerebellum IX	Weighted median	0.967761	1.00585	0.931117	0.0961187	0.943986
134	Ulcerative colitis	IDP T1 FAST ROIs L cerebellum IX	Weighted mode	0.961299	1.00856	0.916252	0.117459	0.989768
134	Ulcerative colitis	IDP T1 FAST ROIs L cerebellum IX	MR RAPS	0.971481	0.998519	0.945176	0.0388423	0.879507
135	Crohn's disease	IDP T1 FIRST right putamen volume	Inverse variance weighted (multiplicative random effects)	0.993835	1.01623	0.971934	0.586456	0.131164
135	Crohn's disease	IDP T1 FIRST right putamen volume	MR Egger	0.998837	1.05213	0.948239	0.964134	0.0527762
135	Crohn's disease	IDP T1 FIRST right putamen volume	Inverse variance weighted (fixed effects)	0.993835	1.01336	0.974681	0.533364	0.131164
135	Crohn's disease	IDP T1 FIRST right putamen volume	Weighted median	1.01207	1.04233	0.982684	0.424855	0.360881
135	Crohn's disease	IDP T1 FIRST right putamen volume	Weighted mode	1.01315	1.05294	0.974861	0.510148	0.415292
135	Crohn's disease	IDP T1 FIRST right putamen volume	MR RAPS	0.993715	1.01351	0.974308	0.530912	0.134452
136	Ulcerative colitis	IDP T1 FIRST right putamen volume	Inverse variance weighted (multiplicative random effects)	1.0098	1.03649	0.983801	0.463685	0.193932
136	Ulcerative colitis	IDP T1 FIRST right putamen volume	MR Egger	1.05861	1.14068	0.982443	0.130127	0.999996
136	Ulcerative colitis	IDP T1 FIRST right putamen volume	Inverse variance weighted (fixed effects)	1.0098	1.03544	0.984789	0.445981	0.193932
136	Ulcerative colitis	IDP T1 FIRST right putamen volume	Weighted median	1.01375	1.05243	0.976491	0.474762	0.333753
136	Ulcerative colitis	IDP T1 FIRST right putamen volume	Weighted mode	1.01442	1.05757	0.973032	0.505668	0.361148
136	Ulcerative colitis	IDP T1 FIRST right putamen volume	MR RAPS	1.00997	1.03605	0.984536	0.445918	0.19899
137	Crohn's disease	IDP T1 FAST ROIs V cerebellum IX	Inverse variance weighted (multiplicative random effects)	1.00426	1.02475	0.984174	0.680108	0.0841846
137	Crohn's disease	IDP T1 FAST ROIs V cerebellum IX	MR Egger	1.02894	1.08096	0.979425	0.249462	0.953259
137	Crohn's disease	IDP T1 FAST ROIs V cerebellum IX	Inverse variance weighted (fixed effects)	1.00426	1.026	0.982981	0.697295	0.0841846
137	Crohn's disease	IDP T1 FAST ROIs V cerebellum IX	Weighted median	1.00846	1.04327	0.974804	0.626754	0.188643
137	Crohn's disease	IDP T1 FAST ROIs V cerebellum IX	Weighted mode	1.01202	1.0504	0.975052	0.532618	0.331168
137	Crohn's disease	IDP T1 FAST ROIs V cerebellum IX	MR RAPS	1.00431	1.02642	0.982678	0.698573	0.0850474
138	Ulcerative colitis	IDP T1 FAST ROIs V cerebellum IX	Inverse variance weighted (multiplicative random effects)	0.981818	1.01077	0.953696	0.215897	0.500164
138	Ulcerative colitis	IDP T1 FAST ROIs V cerebellum IX	MR Egger	1.01477	1.10454	0.932295	0.726458	0.347063
138	Ulcerative colitis	IDP T1 FAST ROIs V cerebellum IX	Inverse variance weighted (fixed effects)	0.981818	1.00928	0.955106	0.192307	0.500164
138	Ulcerative colitis	IDP T1 FAST ROIs V cerebellum IX	Weighted median	0.986411	1.02776	0.946722	0.513742	0.309364
138	Ulcerative colitis	IDP T1 FAST ROIs V cerebellum IX	Weighted mode	0.993932	1.0498	0.941038	0.828792	0.0996243
138	Ulcerative colitis	IDP T1 FAST ROIs V cerebellum IX	MR RAPS	0.981492	1.00941	0.954343	0.191788	0.514335
139	Crohn's disease	IDP T1 FAST ROIs R cerebellum IX	Inverse variance weighted (multiplicative random effects)	1.00977	1.02981	0.990131	0.331818	0.238576
139	Crohn's disease	IDP T1 FAST ROIs R cerebellum IX	MR Egger	1.03806	1.08987	0.988701	0.129308	0.99772
139	Crohn's disease	IDP T1 FAST ROIs R cerebellum IX	Inverse variance weighted (fixed effects)	1.00977	1.03135	0.988651	0.367168	0.238576
139	Crohn's disease	IDP T1 FAST ROIs R cerebellum IX	Weighted median	1.01367	1.04569	0.982633	0.392095	0.413437
139	Crohn's disease	IDP T1 FAST ROIs R cerebellum IX	Weighted mode	1.04812	1.10252	0.996411	0.0761338	0.999978
139	Crohn's disease	IDP T1 FAST ROIs R cerebellum IX	MR RAPS	1.0099	1.03185	0.988416	0.36924	0.243468
140	Ulcerative colitis	IDP T1 FAST ROIs R cerebellum IX	Inverse variance weighted (multiplicative random effects)	0.97713	1.00704	0.948108	0.132594	0.700965
140	Ulcerative colitis	IDP T1 FAST ROIs R cerebellum IX	MR Egger	1.00426	1.09699	0.919374	0.922308	0.0742513
140	Ulcerative colitis	IDP T1 FAST ROIs R cerebellum IX	Inverse variance weighted (fixed effects)	0.97713	1.00413	0.950856	0.096189	0.700965
140	Ulcerative colitis	IDP T1 FAST ROIs R cerebellum IX	Weighted median	0.978957	1.0175	0.941873	0.280383	0.627847
140	Ulcerative colitis	IDP T1 FAST ROIs R cerebellum IX	Weighted mode	0.981763	1.03166	0.934279	0.472449	0.507266
140	Ulcerative colitis	IDP T1 FAST ROIs R cerebellum IX	MR RAPS	0.976757	1.00424	0.950025	0.0967055	0.715064
141	Crohn's disease	IDP T1 FAST ROIs L cerebellum X	Inverse variance weighted (multiplicative random effects)	1.03155	1.05558	1.00806	0.00820843	0.972276
141	Crohn's disease	IDP T1 FAST ROIs L cerebellum X	MR Egger	1.03327	1.09037	0.979166	0.226086	0.983188
141	Crohn's disease	IDP T1 FAST ROIs L cerebellum X	Inverse variance weighted (fixed effects)	1.03155	1.05489	1.00872	0.00651515	0.972276
141	Crohn's disease	IDP T1 FAST ROIs L cerebellum X	Weighted median	1.02933	1.06653	0.993435	0.110423	0.950165
141	Crohn's disease	IDP T1 FAST ROIs L cerebellum X	Weighted mode	1.03061	1.07342	0.98952	0.154157	0.964237
141	Crohn's disease	IDP T1 FAST ROIs L cerebellum X	MR RAPS	1.03204	1.0558	1.00882	0.00660141	0.975876
142	Ulcerative colitis	IDP T1 FAST ROIs L cerebellum X	Inverse variance weighted (multiplicative random effects)	1.0367	1.06311	1.01095	0.00497347	0.9649
142	Ulcerative colitis	IDP T1 FAST ROIs L cerebellum X	MR Egger	1.08268	1.17729	0.995676	0.0625893	1
142	Ulcerative colitis	IDP T1 FAST ROIs L cerebellum X	Inverse variance weighted (fixed effects)	1.0367	1.06705	1.00722	0.0143306	0.9649
142	Ulcerative colitis	IDP T1 FAST ROIs L cerebellum X	Weighted median	1.05312	1.09721	1.01081	0.0133736	0.999734
142	Ulcerative colitis	IDP T1 FAST ROIs L cerebellum X	Weighted mode	1.06595	1.1324	1.00341	0.0471125	0.999999
142	Ulcerative colitis	IDP T1 FAST ROIs L cerebellum X	MR RAPS	1.03717	1.06817	1.00707	0.0151315	0.968425
143	Crohn's disease	IDP T1 FAST ROIs V cerebellum X	Inverse variance weighted (multiplicative random effects)	1.02323	1.04568	1.00125	0.0381542	0.801161
143	Crohn's disease	IDP T1 FAST ROIs V cerebellum X	MR Egger	1.04094	1.09837	0.986506	0.139153	0.998404
143	Crohn's disease	IDP T1 FAST ROIs V cerebellum X	Inverse variance weighted (fixed effects)	1.02323	1.04736	0.999657	0.0534643	0.801161
143	Crohn's disease	IDP T1 FAST ROIs V cerebellum X	Weighted median	1.01549	1.05364	0.978719	0.414028	0.467132
143	Crohn's disease	IDP T1 FAST ROIs V cerebellum X	Weighted mode	1.01898	1.06703	0.973087	0.428637	0.631865
143	Crohn's disease	IDP T1 FAST ROIs V cerebellum X	MR RAPS	1.02353	1.04809	0.999536	0.0546544	0.810949
144	Ulcerative colitis	IDP T1 FAST ROIs V cerebellum X	Inverse variance weighted (multiplicative random effects)	0.998829	1.03396	0.964894	0.94705	0.0516464
144	Ulcerative colitis	IDP T1 FAST ROIs V cerebellum X	MR Egger	1.0614	1.17188	0.961343	0.228899	0.999984
144	Ulcerative colitis	IDP T1 FAST ROIs V cerebellum X	Inverse variance weighted (fixed effects)	0.998829	1.02931	0.969248	0.939134	0.0516464
144	Ulcerative colitis	IDP T1 FAST ROIs V cerebellum X	Weighted median	0.999455	1.04534	0.955584	0.980998	0.0503568
144	Ulcerative colitis	IDP T1 FAST ROIs V cerebellum X	Weighted mode	0.993145	1.05398	0.93582	0.822159	0.108381
144	Ulcerative colitis	IDP T1 FAST ROIs V cerebellum X	MR RAPS	0.998804	1.02974	0.9688	0.938719	0.0517179
145	Crohn's disease	IDP T1 FAST ROIs R cerebellum X	Inverse variance weighted (multiplicative random effects)	1.02503	1.04782	1.00274	0.0275419	0.869341
145	Crohn's disease	IDP T1 FAST ROIs R cerebellum X	MR Egger	1.02115	1.07522	0.969792	0.417394	0.741953
145	Crohn's disease	IDP T1 FAST ROIs R cerebellum X	Inverse variance weighted (fixed effects)	1.02503	1.04822	1.00235	0.0303414	0.869341
145	Crohn's disease	IDP T1 FAST ROIs R cerebellum X	Weighted median	1.02078	1.05703	0.985777	0.247939	0.727336
145	Crohn's disease	IDP T1 FAST ROIs R cerebellum X	Weighted mode	1.01789	1.06035	0.977128	0.400192	0.598954
145	Crohn's disease	IDP T1 FAST ROIs R cerebellum X	MR RAPS	1.02539	1.049	1.00232	0.0307986	0.878506
146	Ulcerative colitis	IDP T1 FAST ROIs R cerebellum X	Inverse variance weighted (multiplicative random effects)	1.04847	1.07414	1.02341	0.000125321	0.99864
146	Ulcerative colitis	IDP T1 FAST ROIs R cerebellum X	MR Egger	1.07163	1.16526	0.985519	0.102403	1
146	Ulcerative colitis	IDP T1 FAST ROIs R cerebellum X	Inverse variance weighted (fixed effects)	1.04847	1.07915	1.01866	0.00129948	0.99864
146	Ulcerative colitis	IDP T1 FAST ROIs R cerebellum X	Weighted median	1.03269	1.07591	0.991208	0.124099	0.919818
146	Ulcerative colitis	IDP T1 FAST ROIs R cerebellum X	Weighted mode	1.02325	1.09239	0.958484	0.496152	0.670729
146	Ulcerative colitis	IDP T1 FAST ROIs R cerebellum X	MR RAPS	1.04905	1.08046	1.01855	0.0014687	0.998878
147	Crohn's disease	IDP T2 FLAIR BIANCA WMH volume	Inverse variance weighted (multiplicative random effects)	1.00539	1.0254	0.985775	0.592608	0.102898
147	Crohn's disease	IDP T2 FLAIR BIANCA WMH volume	MR Egger	1.01286	1.06413	0.964053	0.60405	0.356905
147	Crohn's disease	IDP T2 FLAIR BIANCA WMH volume	Inverse variance weighted (fixed effects)	1.00539	1.02714	0.984106	0.622221	0.102898
147	Crohn's disease	IDP T2 FLAIR BIANCA WMH volume	Weighted median	1.00952	1.04456	0.975651	0.586327	0.218854
147	Crohn's disease	IDP T2 FLAIR BIANCA WMH volume	Weighted mode	1.01275	1.0567	0.970628	0.562085	0.352126
147	Crohn's disease	IDP T2 FLAIR BIANCA WMH volume	MR RAPS	1.00546	1.02759	0.983807	0.624042	0.10419
148	Ulcerative colitis	IDP T2 FLAIR BIANCA WMH volume	Inverse variance weighted (multiplicative random effects)	0.987271	1.02012	0.955478	0.443012	0.267639
148	Ulcerative colitis	IDP T2 FLAIR BIANCA WMH volume	MR Egger	0.972753	1.07137	0.883209	0.563577	0.823547
148	Ulcerative colitis	IDP T2 FLAIR BIANCA WMH volume	Inverse variance weighted (fixed effects)	0.987271	1.01489	0.960403	0.362807	0.267639
148	Ulcerative colitis	IDP T2 FLAIR BIANCA WMH volume	Weighted median	1.00258	1.04635	0.960643	0.905953	0.0583322
148	Ulcerative colitis	IDP T2 FLAIR BIANCA WMH volume	Weighted mode	0.992518	1.05551	0.933281	0.812572	0.12295
148	Ulcerative colitis	IDP T2 FLAIR BIANCA WMH volume	MR RAPS	0.986977	1.01498	0.959748	0.358393	0.277932
157	Crohn's disease	IDP T1 FIRST left pallidum volume	Inverse variance weighted (multiplicative random effects)	0.981333	1.0032	0.959938	0.0938334	0.661134
157	Crohn's disease	IDP T1 FIRST left pallidum volume	MR Egger	0.958383	1.00826	0.910971	0.0983689	0.999674
157	Crohn's disease	IDP T1 FIRST left pallidum volume	Inverse variance weighted (fixed effects)	0.981333	1.00304	0.960095	0.0913987	0.661134
157	Crohn's disease	IDP T1 FIRST left pallidum volume	Weighted median	0.97492	1.00681	0.94404	0.121942	0.893117
157	Crohn's disease	IDP T1 FIRST left pallidum volume	Weighted mode	0.977993	1.01517	0.942175	0.249359	0.801163
157	Crohn's disease	IDP T1 FIRST left pallidum volume	MR RAPS	0.981059	1.00311	0.959488	0.0918213	0.673939
158	Ulcerative colitis	IDP T1 FIRST left pallidum volume	Inverse variance weighted (multiplicative random effects)	1.00421	1.03455	0.974768	0.781831	0.0728873
158	Ulcerative colitis	IDP T1 FIRST left pallidum volume	MR Egger	1.04252	1.13688	0.955997	0.334424	0.992837
158	Ulcerative colitis	IDP T1 FIRST left pallidum volume	Inverse variance weighted (fixed effects)	1.00421	1.03295	0.976281	0.770167	0.0728873
158	Ulcerative colitis	IDP T1 FIRST left pallidum volume	Weighted median	0.989791	1.03085	0.950369	0.620704	0.191683
158	Ulcerative colitis	IDP T1 FIRST left pallidum volume	Weighted mode	0.989008	1.06004	0.922733	0.756961	0.214947
158	Ulcerative colitis	IDP T1 FIRST left pallidum volume	MR RAPS	1.00429	1.03349	0.97592	0.76952	0.0737704
179	Crohn's disease	IDP T1 FIRST right pallidum volume	Inverse variance weighted (multiplicative random effects)	1.00109	1.021	0.981563	0.913986	0.0521649
179	Crohn's disease	IDP T1 FIRST right pallidum volume	MR Egger	1.01398	1.06598	0.964513	0.578003	0.420009
179	Crohn's disease	IDP T1 FIRST right pallidum volume	Inverse variance weighted (fixed effects)	1.00109	1.02303	0.979614	0.921844	0.0521649
179	Crohn's disease	IDP T1 FIRST right pallidum volume	Weighted median	1.0079	1.04202	0.974893	0.643238	0.16911
179	Crohn's disease	IDP T1 FIRST right pallidum volume	Weighted mode	1.01174	1.04868	0.976109	0.526976	0.31529
179	Crohn's disease	IDP T1 FIRST right pallidum volume	MR RAPS	1.0011	1.02342	0.979264	0.922248	0.0522165
180	Ulcerative colitis	IDP T1 FIRST right pallidum volume	Inverse variance weighted (multiplicative random effects)	1.00072	1.02734	0.974789	0.957154	0.0506677
180	Ulcerative colitis	IDP T1 FIRST right pallidum volume	MR Egger	1.01169	1.09729	0.932768	0.772202	0.234287
180	Ulcerative colitis	IDP T1 FIRST right pallidum volume	Inverse variance weighted (fixed effects)	1.00072	1.02911	0.973116	0.959783	0.0506677
180	Ulcerative colitis	IDP T1 FIRST right pallidum volume	Weighted median	0.987659	1.02681	0.950003	0.531221	0.260787
180	Ulcerative colitis	IDP T1 FIRST right pallidum volume	Weighted mode	0.991177	1.04444	0.940635	0.742302	0.155747
180	Ulcerative colitis	IDP T1 FIRST right pallidum volume	MR RAPS	1.00073	1.02965	0.972627	0.959954	0.0506865
181	Crohn's disease	IDP tfMRI median BOLD shapes	Inverse variance weighted (multiplicative random effects)	1.00705	1.03423	0.980587	0.604983	0.124552
181	Crohn's disease	IDP tfMRI median BOLD shapes	MR Egger	1.00722	1.07183	0.946508	0.816307	0.128208
181	Crohn's disease	IDP tfMRI median BOLD shapes	Inverse variance weighted (fixed effects)	1.00705	1.03357	0.981218	0.596086	0.124552
181	Crohn's disease	IDP tfMRI median BOLD shapes	Weighted median	1.0202	1.0626	0.979493	0.335704	0.61695
181	Crohn's disease	IDP tfMRI median BOLD shapes	Weighted mode	1.01704	1.06538	0.970896	0.479795	0.479001
181	Crohn's disease	IDP tfMRI median BOLD shapes	MR RAPS	1.00716	1.03409	0.980937	0.59598	0.126944
182	Ulcerative colitis	IDP tfMRI median BOLD shapes	Inverse variance weighted (multiplicative random effects)	0.993189	1.01864	0.968369	0.59658	0.0989891
182	Ulcerative colitis	IDP tfMRI median BOLD shapes	MR Egger	1.05984	1.16819	0.961532	0.232566	0.999811
182	Ulcerative colitis	IDP tfMRI median BOLD shapes	Inverse variance weighted (fixed effects)	0.993189	1.02705	0.96044	0.689496	0.0989891
182	Ulcerative colitis	IDP tfMRI median BOLD shapes	Weighted median	1.00843	1.05642	0.962621	0.723345	0.124663
182	Ulcerative colitis	IDP tfMRI median BOLD shapes	Weighted mode	1.01126	1.07419	0.952014	0.718756	0.184882
182	Ulcerative colitis	IDP tfMRI median BOLD shapes	MR RAPS	0.99313	1.02772	0.959701	0.693112	0.0998604
183	Crohn's disease	IDP tfMRI 90th-percentile BOLD shapes	Inverse variance weighted (multiplicative random effects)	1.00609	1.0328	0.980065	0.649878	0.105989
183	Crohn's disease	IDP tfMRI 90th-percentile BOLD shapes	MR Egger	1.01955	1.0837	0.95919	0.525197	0.594868
183	Crohn's disease	IDP tfMRI 90th-percentile BOLD shapes	Inverse variance weighted (fixed effects)	1.00609	1.03221	0.980623	0.642636	0.105989
183	Crohn's disease	IDP tfMRI 90th-percentile BOLD shapes	Weighted median	1.02238	1.06437	0.982058	0.280942	0.711022
183	Crohn's disease	IDP tfMRI 90th-percentile BOLD shapes	Weighted mode	1.03266	1.0821	0.985481	0.185563	0.954999
183	Crohn's disease	IDP tfMRI 90th-percentile BOLD shapes	MR RAPS	1.00619	1.03271	0.980342	0.642308	0.107833
184	Ulcerative colitis	IDP tfMRI 90th-percentile BOLD shapes	Inverse variance weighted (multiplicative random effects)	0.988948	1.01304	0.965426	0.365556	0.184711
184	Ulcerative colitis	IDP tfMRI 90th-percentile BOLD shapes	MR Egger	1.04375	1.14908	0.948075	0.370531	0.983161
184	Ulcerative colitis	IDP tfMRI 90th-percentile BOLD shapes	Inverse variance weighted (fixed effects)	0.988948	1.0222	0.956774	0.510183	0.184711
184	Ulcerative colitis	IDP tfMRI 90th-percentile BOLD shapes	Weighted median	0.984692	1.03115	0.940328	0.511907	0.311797
184	Ulcerative colitis	IDP tfMRI 90th-percentile BOLD shapes	Weighted mode	0.983451	1.04965	0.921429	0.619267	0.355322
184	Ulcerative colitis	IDP tfMRI 90th-percentile BOLD shapes	MR RAPS	0.988859	1.02284	0.956002	0.515785	0.186979
185	Crohn's disease	IDP tfMRI median zstat shapes	Inverse variance weighted (multiplicative random effects)	1.00684	1.03593	0.978558	0.639203	0.120531
185	Crohn's disease	IDP tfMRI median zstat shapes	MR Egger	1.00364	1.07271	0.939024	0.9126	0.0696618
185	Crohn's disease	IDP tfMRI median zstat shapes	Inverse variance weighted (fixed effects)	1.00684	1.03314	0.981203	0.604539	0.120531
185	Crohn's disease	IDP tfMRI median zstat shapes	Weighted median	1.02126	1.06475	0.979537	0.322933	0.664037
185	Crohn's disease	IDP tfMRI median zstat shapes	Weighted mode	1.02521	1.07593	0.976878	0.31833	0.80556
185	Crohn's disease	IDP tfMRI median zstat shapes	MR RAPS	1.00697	1.03363	0.980993	0.602513	0.123316
186	Ulcerative colitis	IDP tfMRI median zstat shapes	Inverse variance weighted (multiplicative random effects)	0.999825	1.02883	0.971634	0.990405	0.0500317
186	Ulcerative colitis	IDP tfMRI median zstat shapes	MR Egger	1.06948	1.17809	0.970877	0.166777	0.999996
186	Ulcerative colitis	IDP tfMRI median zstat shapes	Inverse variance weighted (fixed effects)	0.999825	1.03366	0.967096	0.991755	0.0500317
186	Ulcerative colitis	IDP tfMRI median zstat shapes	Weighted median	1.00727	1.05575	0.961017	0.762675	0.105569
186	Ulcerative colitis	IDP tfMRI median zstat shapes	Weighted mode	1.03898	1.11582	0.967435	0.301855	0.952939
186	Ulcerative colitis	IDP tfMRI median zstat shapes	MR RAPS	0.999822	1.03433	0.966468	0.991816	0.0500325
187	Crohn's disease	IDP tfMRI 90th-percentile zstat shapes	Inverse variance weighted (multiplicative random effects)	1.00388	1.03383	0.974801	0.796121	0.072431
187	Crohn's disease	IDP tfMRI 90th-percentile zstat shapes	MR Egger	1.00481	1.07626	0.938104	0.888448	0.0846032
187	Crohn's disease	IDP tfMRI 90th-percentile zstat shapes	Inverse variance weighted (fixed effects)	1.00388	1.03001	0.97842	0.767511	0.072431
187	Crohn's disease	IDP tfMRI 90th-percentile zstat shapes	Weighted median	1.01315	1.05548	0.972517	0.531603	0.316875
187	Crohn's disease	IDP tfMRI 90th-percentile zstat shapes	Weighted mode	1.03247	1.08838	0.97943	0.242017	0.952572
187	Crohn's disease	IDP tfMRI 90th-percentile zstat shapes	MR RAPS	1.00396	1.03042	0.978185	0.765637	0.0733884
188	Ulcerative colitis	IDP tfMRI 90th-percentile zstat shapes	Inverse variance weighted (multiplicative random effects)	1.00028	1.02792	0.973389	0.983685	0.0500837
188	Ulcerative colitis	IDP tfMRI 90th-percentile zstat shapes	MR Egger	1.06287	1.17031	0.965292	0.206177	0.999944
188	Ulcerative colitis	IDP tfMRI 90th-percentile zstat shapes	Inverse variance weighted (fixed effects)	1.00028	1.03399	0.967676	0.986582	0.0500837
188	Ulcerative colitis	IDP tfMRI 90th-percentile zstat shapes	Weighted median	1.00512	1.05648	0.956262	0.840695	0.0774433
188	Ulcerative colitis	IDP tfMRI 90th-percentile zstat shapes	Weighted mode	1.06304	1.15388	0.979351	0.15434	0.999947
188	Ulcerative colitis	IDP tfMRI 90th-percentile zstat shapes	MR RAPS	1.00029	1.03468	0.967039	0.986702	0.0500855
189	Crohn's disease	IDP tfMRI median BOLD faces	Inverse variance weighted (multiplicative random effects)	1.01868	1.04917	0.989087	0.21848	0.551018
189	Crohn's disease	IDP tfMRI median BOLD faces	MR Egger	1.01431	1.08664	0.946796	0.679033	0.360548
189	Crohn's disease	IDP tfMRI median BOLD faces	Inverse variance weighted (fixed effects)	1.01868	1.04554	0.99252	0.163178	0.551018
189	Crohn's disease	IDP tfMRI median BOLD faces	Weighted median	1.01733	1.0611	0.975362	0.424106	0.491197
189	Crohn's disease	IDP tfMRI median BOLD faces	Weighted mode	1.02392	1.07943	0.97127	0.385344	0.760338
189	Crohn's disease	IDP tfMRI median BOLD faces	MR RAPS	1.01904	1.04628	0.992503	0.161218	0.566482
190	Ulcerative colitis	IDP tfMRI median BOLD faces	Inverse variance weighted (multiplicative random effects)	0.985445	1.0144	0.957318	0.321027	0.283181
190	Ulcerative colitis	IDP tfMRI median BOLD faces	MR Egger	1.02809	1.13334	0.932621	0.566019	0.745271
190	Ulcerative colitis	IDP tfMRI median BOLD faces	Inverse variance weighted (fixed effects)	0.985445	1.01907	0.952935	0.391664	0.283181
190	Ulcerative colitis	IDP tfMRI median BOLD faces	Weighted median	0.98639	1.03462	0.940408	0.573702	0.253516
190	Ulcerative colitis	IDP tfMRI median BOLD faces	Weighted mode	0.990885	1.05853	0.927566	0.787656	0.139139
190	Ulcerative colitis	IDP tfMRI median BOLD faces	MR RAPS	0.985277	1.01957	0.952136	0.395513	0.28864
191	Crohn's disease	IDP tfMRI 90th-percentile BOLD faces	Inverse variance weighted (multiplicative random effects)	1.01405	1.04389	0.985054	0.345915	0.35368
191	Crohn's disease	IDP tfMRI 90th-percentile BOLD faces	MR Egger	1.02147	1.09298	0.954631	0.529538	0.674623
191	Crohn's disease	IDP tfMRI 90th-percentile BOLD faces	Inverse variance weighted (fixed effects)	1.01405	1.0404	0.98836	0.286609	0.35368
191	Crohn's disease	IDP tfMRI 90th-percentile BOLD faces	Weighted median	1.01612	1.05918	0.974817	0.450034	0.442922
191	Crohn's disease	IDP tfMRI 90th-percentile BOLD faces	Weighted mode	1.02619	1.07556	0.979084	0.28733	0.835836
191	Crohn's disease	IDP tfMRI 90th-percentile BOLD faces	MR RAPS	1.01432	1.04105	0.98828	0.283936	0.365055
192	Ulcerative colitis	IDP tfMRI 90th-percentile BOLD faces	Inverse variance weighted (multiplicative random effects)	0.982037	1.01002	0.954829	0.206059	0.406897
192	Ulcerative colitis	IDP tfMRI 90th-percentile BOLD faces	MR Egger	0.985979	1.08551	0.895574	0.766434	0.269049
192	Ulcerative colitis	IDP tfMRI 90th-percentile BOLD faces	Inverse variance weighted (fixed effects)	0.982037	1.0151	0.950054	0.283273	0.406897
192	Ulcerative colitis	IDP tfMRI 90th-percentile BOLD faces	Weighted median	0.97156	1.01734	0.927842	0.219358	0.784094
192	Ulcerative colitis	IDP tfMRI 90th-percentile BOLD faces	Weighted mode	0.953701	1.02706	0.885577	0.219617	0.994764
192	Ulcerative colitis	IDP tfMRI 90th-percentile BOLD faces	MR RAPS	0.981838	1.01558	0.949223	0.287622	0.414371
193	Crohn's disease	IDP tfMRI median zstat faces	Inverse variance weighted (multiplicative random effects)	1.01803	1.04985	0.987175	0.255148	0.527432
193	Crohn's disease	IDP tfMRI median zstat faces	MR Egger	1.00895	1.08401	0.939088	0.803125	0.172942
193	Crohn's disease	IDP tfMRI median zstat faces	Inverse variance weighted (fixed effects)	1.01803	1.0445	0.992226	0.17251	0.527432
193	Crohn's disease	IDP tfMRI median zstat faces	Weighted median	1.03034	1.0763	0.986355	0.17933	0.92454
193	Crohn's disease	IDP tfMRI median zstat faces	Weighted mode	1.03548	1.09019	0.983513	0.191975	0.977394
193	Crohn's disease	IDP tfMRI median zstat faces	MR RAPS	1.01843	1.04524	0.992302	0.168471	0.545078
194	Ulcerative colitis	IDP tfMRI median zstat faces	Inverse variance weighted (multiplicative random effects)	0.991608	1.02348	0.960731	0.601544	0.126174
194	Ulcerative colitis	IDP tfMRI median zstat faces	MR Egger	1.04094	1.14602	0.945493	0.401179	0.968707
194	Ulcerative colitis	IDP tfMRI median zstat faces	Inverse variance weighted (fixed effects)	0.991608	1.025	0.959305	0.617953	0.126174
194	Ulcerative colitis	IDP tfMRI median zstat faces	Weighted median	1.00621	1.05626	0.958534	0.802546	0.090569
194	Ulcerative colitis	IDP tfMRI median zstat faces	Weighted mode	1.03136	1.11171	0.956812	0.426238	0.836164
194	Ulcerative colitis	IDP tfMRI median zstat faces	MR RAPS	0.991485	1.02549	0.958609	0.619174	0.128482
195	Crohn's disease	IDP tfMRI 90th-percentile zstat faces	Inverse variance weighted (multiplicative random effects)	1.00997	1.04281	0.978163	0.543494	0.20458
195	Crohn's disease	IDP tfMRI 90th-percentile zstat faces	MR Egger	1.00534	1.08336	0.932935	0.886246	0.0931999
195	Crohn's disease	IDP tfMRI 90th-percentile zstat faces	Inverse variance weighted (fixed effects)	1.00997	1.03599	0.984597	0.444801	0.20458
195	Crohn's disease	IDP tfMRI 90th-percentile zstat faces	Weighted median	1.03223	1.07575	0.990477	0.132108	0.951738
195	Crohn's disease	IDP tfMRI 90th-percentile zstat faces	Weighted mode	1.03562	1.08633	0.987281	0.159009	0.979192
195	Crohn's disease	IDP tfMRI 90th-percentile zstat faces	MR RAPS	1.01021	1.03653	0.984569	0.438585	0.212439
196	Ulcerative colitis	IDP tfMRI 90th-percentile zstat faces	Inverse variance weighted (multiplicative random effects)	0.995695	1.0243	0.967887	0.765302	0.0696604
196	Ulcerative colitis	IDP tfMRI 90th-percentile zstat faces	MR Egger	1.0389	1.14285	0.944404	0.420442	0.954557
196	Ulcerative colitis	IDP tfMRI 90th-percentile zstat faces	Inverse variance weighted (fixed effects)	0.995695	1.02892	0.963544	0.796698	0.0696604
196	Ulcerative colitis	IDP tfMRI 90th-percentile zstat faces	Weighted median	1.00805	1.05648	0.961848	0.737587	0.119444
196	Ulcerative colitis	IDP tfMRI 90th-percentile zstat faces	Weighted mode	1.05125	1.13352	0.974956	0.203425	0.997657
196	Ulcerative colitis	IDP tfMRI 90th-percentile zstat faces	MR RAPS	0.995646	1.02953	0.962874	0.79829	0.0701206
197	Crohn's disease	IDP tfMRI median BOLD faces-shapes	Inverse variance weighted (multiplicative random effects)	0.998777	1.02566	0.972595	0.928024	0.0521915
197	Crohn's disease	IDP tfMRI median BOLD faces-shapes	MR Egger	0.978242	1.04041	0.919785	0.474878	0.700273
197	Crohn's disease	IDP tfMRI median BOLD faces-shapes	Inverse variance weighted (fixed effects)	0.998777	1.02503	0.973192	0.926326	0.0521915
197	Crohn's disease	IDP tfMRI median BOLD faces-shapes	Weighted median	0.996301	1.03703	0.957173	0.856137	0.0702871
197	Crohn's disease	IDP tfMRI median BOLD faces-shapes	Weighted mode	0.988615	1.03568	0.943686	0.632069	0.252978
197	Crohn's disease	IDP tfMRI median BOLD faces-shapes	MR RAPS	0.998757	1.02541	0.972795	0.926257	0.0522621
198	Ulcerative colitis	IDP tfMRI median BOLD faces-shapes	Inverse variance weighted (multiplicative random effects)	0.984769	1.02311	0.947867	0.430887	0.306025
198	Ulcerative colitis	IDP tfMRI median BOLD faces-shapes	MR Egger	0.948515	1.06078	0.848134	0.342495	0.998878
198	Ulcerative colitis	IDP tfMRI median BOLD faces-shapes	Inverse variance weighted (fixed effects)	0.984769	1.0183	0.952343	0.368922	0.306025
198	Ulcerative colitis	IDP tfMRI median BOLD faces-shapes	Weighted median	0.964735	1.01428	0.917607	0.16003	0.92514
198	Ulcerative colitis	IDP tfMRI median BOLD faces-shapes	Weighted mode	0.960203	1.02558	0.898992	0.236346	0.970499
198	Ulcerative colitis	IDP tfMRI median BOLD faces-shapes	MR RAPS	0.984443	1.01846	0.95156	0.365693	0.317043
199	Crohn's disease	IDP tfMRI 90th-percentile BOLD faces-shapes	Inverse variance weighted (multiplicative random effects)	0.996015	1.02456	0.968263	0.781812	0.0735386
199	Crohn's disease	IDP tfMRI 90th-percentile BOLD faces-shapes	MR Egger	0.974025	1.03992	0.912308	0.421382	0.843881
199	Crohn's disease	IDP tfMRI 90th-percentile BOLD faces-shapes	Inverse variance weighted (fixed effects)	0.996015	1.02225	0.970451	0.763409	0.0735386
199	Crohn's disease	IDP tfMRI 90th-percentile BOLD faces-shapes	Weighted median	0.988403	1.02907	0.949343	0.5707	0.260225
199	Crohn's disease	IDP tfMRI 90th-percentile BOLD faces-shapes	Weighted mode	0.977493	1.04185	0.917114	0.488124	0.728667
199	Crohn's disease	IDP tfMRI 90th-percentile BOLD faces-shapes	MR RAPS	0.995939	1.02253	0.970042	0.762091	0.0744582
200	Ulcerative colitis	IDP tfMRI 90th-percentile BOLD faces-shapes	Inverse variance weighted (multiplicative random effects)	0.978341	1.0166	0.941521	0.263227	0.543905
200	Ulcerative colitis	IDP tfMRI 90th-percentile BOLD faces-shapes	MR Egger	0.877112	0.973453	0.790307	0.015589	1
200	Ulcerative colitis	IDP tfMRI 90th-percentile BOLD faces-shapes	Inverse variance weighted (fixed effects)	0.978341	1.0117	0.94608	0.200561	0.543905
200	Ulcerative colitis	IDP tfMRI 90th-percentile BOLD faces-shapes	Weighted median	0.938898	0.989897	0.890526	0.0194766	0.999972
200	Ulcerative colitis	IDP tfMRI 90th-percentile BOLD faces-shapes	Weighted mode	0.91911	0.985543	0.857154	0.0244723	1
200	Ulcerative colitis	IDP tfMRI 90th-percentile BOLD faces-shapes	MR RAPS	0.977868	1.0117	0.945165	0.197171	0.562011
201	Crohn's disease	IDP T1 FIRST left hippocampus volume	Inverse variance weighted (multiplicative random effects)	0.994776	1.01146	0.978364	0.537146	0.0992182
201	Crohn's disease	IDP T1 FIRST left hippocampus volume	MR Egger	1.00272	1.05664	0.951548	0.917164	0.0629741
201	Crohn's disease	IDP T1 FIRST left hippocampus volume	Inverse variance weighted (fixed effects)	0.994776	1.01765	0.972412	0.651621	0.0992182
201	Crohn's disease	IDP T1 FIRST left hippocampus volume	Weighted median	1.00112	1.03477	0.968556	0.947281	0.0521796
201	Crohn's disease	IDP T1 FIRST left hippocampus volume	Weighted mode	1.01543	1.0673	0.96609	0.550182	0.473438
201	Crohn's disease	IDP T1 FIRST left hippocampus volume	MR RAPS	0.994731	1.01805	0.971949	0.654966	0.100076
202	Ulcerative colitis	IDP T1 FIRST left hippocampus volume	Inverse variance weighted (multiplicative random effects)	1.01153	1.03895	0.984827	0.401044	0.220743
202	Ulcerative colitis	IDP T1 FIRST left hippocampus volume	MR Egger	1.02834	1.11972	0.944422	0.507871	0.825917
202	Ulcerative colitis	IDP T1 FIRST left hippocampus volume	Inverse variance weighted (fixed effects)	1.01153	1.04161	0.982315	0.443335	0.220743
202	Ulcerative colitis	IDP T1 FIRST left hippocampus volume	Weighted median	1.02949	1.07219	0.9885	0.1609	0.854174
202	Ulcerative colitis	IDP T1 FIRST left hippocampus volume	Weighted mode	1.04156	1.10379	0.982846	0.179143	0.988337
202	Ulcerative colitis	IDP T1 FIRST left hippocampus volume	MR RAPS	1.01169	1.04234	0.981934	0.445531	0.225547
203	Crohn's disease	IDP tfMRI median zstat faces-shapes	Inverse variance weighted (multiplicative random effects)	0.995832	1.02088	0.971394	0.741782	0.0771091
203	Crohn's disease	IDP tfMRI median zstat faces-shapes	MR Egger	0.973089	1.03057	0.918815	0.342634	0.884221
203	Crohn's disease	IDP tfMRI median zstat faces-shapes	Inverse variance weighted (fixed effects)	0.995832	1.02079	0.971483	0.740855	0.0771091
203	Crohn's disease	IDP tfMRI median zstat faces-shapes	Weighted median	0.984481	1.02257	0.947811	0.41931	0.439919
203	Crohn's disease	IDP tfMRI median zstat faces-shapes	Weighted mode	0.981472	1.02406	0.940654	0.393336	0.580362
203	Crohn's disease	IDP tfMRI median zstat faces-shapes	MR RAPS	0.995768	1.02111	0.971053	0.740845	0.0779595
204	Ulcerative colitis	IDP tfMRI median zstat faces-shapes	Inverse variance weighted (multiplicative random effects)	0.989161	1.02335	0.956111	0.529666	0.184092
204	Ulcerative colitis	IDP tfMRI median zstat faces-shapes	MR Egger	0.979648	1.08298	0.886176	0.678463	0.512767
204	Ulcerative colitis	IDP tfMRI median zstat faces-shapes	Inverse variance weighted (fixed effects)	0.989161	1.02125	0.958079	0.503496	0.184092
204	Ulcerative colitis	IDP tfMRI median zstat faces-shapes	Weighted median	0.990639	1.04011	0.943522	0.705206	0.149079
204	Ulcerative colitis	IDP tfMRI median zstat faces-shapes	Weighted mode	0.988327	1.05528	0.92562	0.727974	0.206247
204	Ulcerative colitis	IDP tfMRI median zstat faces-shapes	MR RAPS	0.988963	1.02157	0.957393	0.502539	0.18921
205	Crohn's disease	IDP tfMRI 90th-percentile zstat faces-shapes	Inverse variance weighted (multiplicative random effects)	0.990946	1.01564	0.966857	0.468833	0.184536
205	Crohn's disease	IDP tfMRI 90th-percentile zstat faces-shapes	MR Egger	0.965838	1.02218	0.9126	0.222744	0.981465
205	Crohn's disease	IDP tfMRI 90th-percentile zstat faces-shapes	Inverse variance weighted (fixed effects)	0.990946	1.01552	0.966969	0.466727	0.184536
205	Crohn's disease	IDP tfMRI 90th-percentile zstat faces-shapes	Weighted median	0.979553	1.01734	0.943174	0.284668	0.67068
205	Crohn's disease	IDP tfMRI 90th-percentile zstat faces-shapes	Weighted mode	0.981301	1.02544	0.939065	0.405358	0.592673
205	Crohn's disease	IDP tfMRI 90th-percentile zstat faces-shapes	MR RAPS	0.99081	1.01576	0.96647	0.466927	0.188722
206	Ulcerative colitis	IDP tfMRI 90th-percentile zstat faces-shapes	Inverse variance weighted (multiplicative random effects)	0.988167	1.01973	0.957577	0.45813	0.21246
206	Ulcerative colitis	IDP tfMRI 90th-percentile zstat faces-shapes	MR Egger	0.992117	1.08867	0.904128	0.863038	0.120289
206	Ulcerative colitis	IDP tfMRI 90th-percentile zstat faces-shapes	Inverse variance weighted (fixed effects)	0.988167	1.01988	0.95744	0.460165	0.21246
206	Ulcerative colitis	IDP tfMRI 90th-percentile zstat faces-shapes	Weighted median	0.981206	1.02829	0.936277	0.427565	0.455372
206	Ulcerative colitis	IDP tfMRI 90th-percentile zstat faces-shapes	Weighted mode	0.993442	1.0887	0.90652	0.888934	0.0981646
206	Ulcerative colitis	IDP tfMRI 90th-percentile zstat faces-shapes	MR RAPS	0.987976	1.02024	0.956732	0.460636	0.217893
207	Crohn's disease	IDP tfMRI median BOLD faces-shapes amygdala	Inverse variance weighted (multiplicative random effects)	1.0063	1.03565	0.977777	0.668663	0.109399
207	Crohn's disease	IDP tfMRI median BOLD faces-shapes amygdala	MR Egger	0.987749	1.056	0.92391	0.711261	0.285987
207	Crohn's disease	IDP tfMRI median BOLD faces-shapes amygdala	Inverse variance weighted (fixed effects)	1.0063	1.03268	0.980589	0.634456	0.109399
207	Crohn's disease	IDP tfMRI median BOLD faces-shapes amygdala	Weighted median	0.989809	1.02966	0.951498	0.61103	0.212205
207	Crohn's disease	IDP tfMRI median BOLD faces-shapes amygdala	Weighted mode	0.995575	1.04306	0.950251	0.852972	0.0792479
207	Crohn's disease	IDP tfMRI median BOLD faces-shapes amygdala	MR RAPS	1.00642	1.03317	0.980358	0.632736	0.111712
208	Ulcerative colitis	IDP tfMRI median BOLD faces-shapes amygdala	Inverse variance weighted (multiplicative random effects)	0.979949	1.01264	0.948312	0.226402	0.48387
208	Ulcerative colitis	IDP tfMRI median BOLD faces-shapes amygdala	MR Egger	0.968796	1.06737	0.879325	0.509332	0.852301
208	Ulcerative colitis	IDP tfMRI median BOLD faces-shapes amygdala	Inverse variance weighted (fixed effects)	0.979949	1.0132	0.947792	0.234124	0.48387
208	Ulcerative colitis	IDP tfMRI median BOLD faces-shapes amygdala	Weighted median	0.97771	1.02623	0.931481	0.361681	0.570069
208	Ulcerative colitis	IDP tfMRI median BOLD faces-shapes amygdala	Weighted mode	0.972733	1.03568	0.913608	0.39439	0.745702
208	Ulcerative colitis	IDP tfMRI median BOLD faces-shapes amygdala	MR RAPS	0.979642	1.01348	0.946932	0.235184	0.495751
209	Crohn's disease	IDP tfMRI 90th-percentile BOLD faces-shapes amygdala	Inverse variance weighted (multiplicative random effects)	1.00201	1.02413	0.980371	0.856747	0.0559336
209	Crohn's disease	IDP tfMRI 90th-percentile BOLD faces-shapes amygdala	MR Egger	0.973168	1.03307	0.916736	0.36312	0.867668
209	Crohn's disease	IDP tfMRI 90th-percentile BOLD faces-shapes amygdala	Inverse variance weighted (fixed effects)	1.00201	1.02832	0.976377	0.879122	0.0559336
209	Crohn's disease	IDP tfMRI 90th-percentile BOLD faces-shapes amygdala	Weighted median	0.993478	1.03301	0.955461	0.74239	0.114574
209	Crohn's disease	IDP tfMRI 90th-percentile BOLD faces-shapes amygdala	Weighted mode	0.990264	1.03744	0.945231	0.682531	0.19749
209	Crohn's disease	IDP tfMRI 90th-percentile BOLD faces-shapes amygdala	MR RAPS	1.00204	1.0288	0.975965	0.879761	0.0560748
210	Ulcerative colitis	IDP tfMRI 90th-percentile BOLD faces-shapes amygdala	Inverse variance weighted (multiplicative random effects)	0.956166	0.989809	0.923666	0.0110662	0.98903
210	Ulcerative colitis	IDP tfMRI 90th-percentile BOLD faces-shapes amygdala	MR Egger	0.945978	1.04763	0.854186	0.275616	0.999541
210	Ulcerative colitis	IDP tfMRI 90th-percentile BOLD faces-shapes amygdala	Inverse variance weighted (fixed effects)	0.956166	0.988686	0.924715	0.00861891	0.98903
210	Ulcerative colitis	IDP tfMRI 90th-percentile BOLD faces-shapes amygdala	Weighted median	0.95991	1.006	0.915931	0.0872687	0.972515
210	Ulcerative colitis	IDP tfMRI 90th-percentile BOLD faces-shapes amygdala	Weighted mode	0.952037	1.01513	0.892865	0.143735	0.996576
210	Ulcerative colitis	IDP tfMRI 90th-percentile BOLD faces-shapes amygdala	MR RAPS	0.95544	0.988553	0.923437	0.00873309	0.990954
211	Crohn's disease	IDP tfMRI median zstat faces-shapes amygdala	Inverse variance weighted (multiplicative random effects)	0.997043	1.02471	0.970125	0.83203	0.0633116
211	Crohn's disease	IDP tfMRI median zstat faces-shapes amygdala	MR Egger	0.973497	1.03713	0.913764	0.396509	0.869176
211	Crohn's disease	IDP tfMRI median zstat faces-shapes amygdala	Inverse variance weighted (fixed effects)	0.997043	1.02245	0.972271	0.817529	0.0633116
211	Crohn's disease	IDP tfMRI median zstat faces-shapes amygdala	Weighted median	0.977481	1.01661	0.939856	0.255421	0.743168
211	Crohn's disease	IDP tfMRI median zstat faces-shapes amygdala	Weighted mode	0.981837	1.02826	0.937508	0.441366	0.556696
211	Crohn's disease	IDP tfMRI median zstat faces-shapes amygdala	MR RAPS	0.99699	1.02275	0.971878	0.816815	0.0637988
212	Ulcerative colitis	IDP tfMRI median zstat faces-shapes amygdala	Inverse variance weighted (multiplicative random effects)	0.983362	1.01117	0.95632	0.238283	0.363982
212	Ulcerative colitis	IDP tfMRI median zstat faces-shapes amygdala	MR Egger	0.985171	1.08254	0.896558	0.748474	0.300157
212	Ulcerative colitis	IDP tfMRI median zstat faces-shapes amygdala	Inverse variance weighted (fixed effects)	0.983362	1.01581	0.951951	0.311094	0.363982
212	Ulcerative colitis	IDP tfMRI median zstat faces-shapes amygdala	Weighted median	0.976898	1.02248	0.933348	0.315132	0.612564
212	Ulcerative colitis	IDP tfMRI median zstat faces-shapes amygdala	Weighted mode	0.972519	1.03667	0.91234	0.399307	0.76378
212	Ulcerative colitis	IDP tfMRI median zstat faces-shapes amygdala	MR RAPS	0.98317	1.01626	0.951157	0.314904	0.371062
213	Crohn's disease	IDP tfMRI 90th-percentile zstat faces-shapes amygdala	Inverse variance weighted (multiplicative random effects)	0.999557	1.026	0.9738	0.973474	0.0502895
213	Crohn's disease	IDP tfMRI 90th-percentile zstat faces-shapes amygdala	MR Egger	0.97718	1.038	0.919925	0.444357	0.745938
213	Crohn's disease	IDP tfMRI 90th-percentile zstat faces-shapes amygdala	Inverse variance weighted (fixed effects)	0.999557	1.02555	0.974223	0.973025	0.0502895
213	Crohn's disease	IDP tfMRI 90th-percentile zstat faces-shapes amygdala	Weighted median	0.977798	1.01848	0.938741	0.280336	0.722366
213	Crohn's disease	IDP tfMRI 90th-percentile zstat faces-shapes amygdala	Weighted mode	0.981452	1.02733	0.937621	0.426628	0.565874
213	Crohn's disease	IDP tfMRI 90th-percentile zstat faces-shapes amygdala	MR RAPS	0.99955	1.02594	0.973838	0.973012	0.0502986
214	Ulcerative colitis	IDP tfMRI 90th-percentile zstat faces-shapes amygdala	Inverse variance weighted (multiplicative random effects)	0.970727	1.0032	0.939305	0.0767772	0.807221
214	Ulcerative colitis	IDP tfMRI 90th-percentile zstat faces-shapes amygdala	MR Egger	1.00288	1.10423	0.910823	0.951854	0.0585785
214	Ulcerative colitis	IDP tfMRI 90th-percentile zstat faces-shapes amygdala	Inverse variance weighted (fixed effects)	0.970727	1.00341	0.939104	0.078701	0.807221
214	Ulcerative colitis	IDP tfMRI 90th-percentile zstat faces-shapes amygdala	Weighted median	0.955356	1.00522	0.907967	0.0784904	0.991652
214	Ulcerative colitis	IDP tfMRI 90th-percentile zstat faces-shapes amygdala	Weighted mode	0.944123	1.02282	0.871484	0.1695	0.999791
214	Ulcerative colitis	IDP tfMRI 90th-percentile zstat faces-shapes amygdala	MR RAPS	0.970263	1.00354	0.93809	0.0793195	0.819464
223	Crohn's disease	IDP T1 SIENAX peripheral grey unnormalised volume	Inverse variance weighted (multiplicative random effects)	1.00564	1.02208	0.989469	0.496469	0.153605
223	Crohn's disease	IDP T1 SIENAX peripheral grey unnormalised volume	MR Egger	1.00521	1.044	0.967865	0.782919	0.13804
223	Crohn's disease	IDP T1 SIENAX peripheral grey unnormalised volume	Inverse variance weighted (fixed effects)	1.00564	1.01848	0.992961	0.384921	0.153605
223	Crohn's disease	IDP T1 SIENAX peripheral grey unnormalised volume	Weighted median	0.99502	1.01615	0.974324	0.641521	0.131086
223	Crohn's disease	IDP T1 SIENAX peripheral grey unnormalised volume	Weighted mode	0.981682	1.02958	0.93601	0.451357	0.864582
223	Crohn's disease	IDP T1 SIENAX peripheral grey unnormalised volume	MR RAPS	1.00579	1.01876	0.992982	0.377389	0.159192
224	Ulcerative colitis	IDP T1 SIENAX peripheral grey unnormalised volume	Inverse variance weighted (multiplicative random effects)	1.02425	1.04269	1.00614	0.00848568	0.914291
224	Ulcerative colitis	IDP T1 SIENAX peripheral grey unnormalised volume	MR Egger	1.09589	1.14918	1.04507	0.000473158	1
224	Ulcerative colitis	IDP T1 SIENAX peripheral grey unnormalised volume	Inverse variance weighted (fixed effects)	1.02425	1.04114	1.00764	0.00408469	0.914291
224	Ulcerative colitis	IDP T1 SIENAX peripheral grey unnormalised volume	Weighted median	1.02693	1.05163	1.00281	0.0284339	0.958299
224	Ulcerative colitis	IDP T1 SIENAX peripheral grey unnormalised volume	Weighted mode	1.05418	1.09759	1.01248	0.0156659	1
224	Ulcerative colitis	IDP T1 SIENAX peripheral grey unnormalised volume	MR RAPS	1.02475	1.04194	1.00784	0.00396947	0.924408
225	Crohn's disease	IDP T1 FIRST right hippocampus volume	Inverse variance weighted (multiplicative random effects)	1.01707	1.03666	0.997855	0.0819662	0.559015
225	Crohn's disease	IDP T1 FIRST right hippocampus volume	MR Egger	1.02563	1.07997	0.974024	0.327945	0.88366
225	Crohn's disease	IDP T1 FIRST right hippocampus volume	Inverse variance weighted (fixed effects)	1.01707	1.04012	0.994536	0.138683	0.559015
225	Crohn's disease	IDP T1 FIRST right hippocampus volume	Weighted median	1.03624	1.07285	1.00087	0.0445047	0.993417
225	Crohn's disease	IDP T1 FIRST right hippocampus volume	Weighted mode	1.03622	1.07936	0.994796	0.0951419	0.993377
225	Crohn's disease	IDP T1 FIRST right hippocampus volume	MR RAPS	1.01726	1.04072	0.994327	0.141308	0.568141
226	Ulcerative colitis	IDP T1 FIRST right hippocampus volume	Inverse variance weighted (multiplicative random effects)	1.02128	1.05089	0.992505	0.148733	0.594382
226	Ulcerative colitis	IDP T1 FIRST right hippocampus volume	MR Egger	1.05523	1.14765	0.970253	0.201254	0.99988
226	Ulcerative colitis	IDP T1 FIRST right hippocampus volume	Inverse variance weighted (fixed effects)	1.02128	1.05121	0.992201	0.153084	0.594382
226	Ulcerative colitis	IDP T1 FIRST right hippocampus volume	Weighted median	1.02163	1.06468	0.98031	0.309718	0.60809
226	Ulcerative colitis	IDP T1 FIRST right hippocampus volume	Weighted mode	1.01754	1.08171	0.957173	0.581491	0.442648
226	Ulcerative colitis	IDP T1 FIRST right hippocampus volume	MR RAPS	1.02163	1.0521	0.992034	0.153667	0.608144
247	Crohn's disease	IDP T1 FIRST left amygdala volume	Inverse variance weighted (multiplicative random effects)	1.00535	1.03409	0.977417	0.710368	0.0995964
247	Crohn's disease	IDP T1 FIRST left amygdala volume	MR Egger	1.01315	1.08198	0.948693	0.690167	0.355781
247	Crohn's disease	IDP T1 FIRST left amygdala volume	Inverse variance weighted (fixed effects)	1.00535	1.02922	0.982039	0.655565	0.0995964
247	Crohn's disease	IDP T1 FIRST left amygdala volume	Weighted median	1.02022	1.05836	0.983454	0.285048	0.683413
247	Crohn's disease	IDP T1 FIRST left amygdala volume	Weighted mode	1.01143	1.05489	0.969762	0.599348	0.282528
247	Crohn's disease	IDP T1 FIRST left amygdala volume	MR RAPS	1.00547	1.02964	0.981869	0.652673	0.101784
248	Ulcerative colitis	IDP T1 FIRST left amygdala volume	Inverse variance weighted (multiplicative random effects)	1.02712	1.0594	0.995829	0.0900296	0.779812
248	Ulcerative colitis	IDP T1 FIRST left amygdala volume	MR Egger	1.06668	1.1672	0.974822	0.153957	0.999998
248	Ulcerative colitis	IDP T1 FIRST left amygdala volume	Inverse variance weighted (fixed effects)	1.02712	1.05866	0.99652	0.0829055	0.779812
248	Ulcerative colitis	IDP T1 FIRST left amygdala volume	Weighted median	1.03193	1.08252	0.983713	0.197937	0.894338
248	Ulcerative colitis	IDP T1 FIRST left amygdala volume	Weighted mode	1.04689	1.12813	0.971495	0.238913	0.99679
248	Ulcerative colitis	IDP T1 FIRST left amygdala volume	MR RAPS	1.02758	1.0597	0.99643	0.0832191	0.793113
269	Crohn's disease	IDP T1 FIRST right amygdala volume	Inverse variance weighted (multiplicative random effects)	1.00073	1.02545	0.976604	0.953425	0.0508827
269	Crohn's disease	IDP T1 FIRST right amygdala volume	MR Egger	1.03695	1.09616	0.980933	0.194377	0.992368
269	Crohn's disease	IDP T1 FIRST right amygdala volume	Inverse variance weighted (fixed effects)	1.00073	1.02489	0.977135	0.952364	0.0508827
269	Crohn's disease	IDP T1 FIRST right amygdala volume	Weighted median	1.01544	1.05448	0.977843	0.426042	0.456182
269	Crohn's disease	IDP T1 FIRST right amygdala volume	Weighted mode	1.01604	1.06132	0.972702	0.478376	0.48477
269	Crohn's disease	IDP T1 FIRST right amygdala volume	MR RAPS	1.00074	1.02528	0.976789	0.952366	0.0509099
270	Ulcerative colitis	IDP T1 FIRST right amygdala volume	Inverse variance weighted (multiplicative random effects)	1.00354	1.03463	0.97339	0.820192	0.0647931
270	Ulcerative colitis	IDP T1 FIRST right amygdala volume	MR Egger	1.06757	1.16736	0.976311	0.145885	0.999999
270	Ulcerative colitis	IDP T1 FIRST right amygdala volume	Inverse variance weighted (fixed effects)	1.00354	1.03489	0.973149	0.82162	0.0647931
270	Ulcerative colitis	IDP T1 FIRST right amygdala volume	Weighted median	1.016	1.06378	0.970376	0.498254	0.361954
270	Ulcerative colitis	IDP T1 FIRST right amygdala volume	Weighted mode	1.014	1.07964	0.952351	0.667108	0.290283
270	Ulcerative colitis	IDP T1 FIRST right amygdala volume	MR RAPS	1.0036	1.03549	0.972693	0.82175	0.0652848
291	Crohn's disease	IDP T1 FIRST left accumbens volume	Inverse variance weighted (multiplicative random effects)	1.00377	1.02503	0.982962	0.724569	0.0754239
291	Crohn's disease	IDP T1 FIRST left accumbens volume	MR Egger	0.99494	1.04802	0.94455	0.84466	0.0965626
291	Crohn's disease	IDP T1 FIRST left accumbens volume	Inverse variance weighted (fixed effects)	1.00377	1.02665	0.981411	0.743171	0.0754239
291	Crohn's disease	IDP T1 FIRST left accumbens volume	Weighted median	1.00885	1.04345	0.975392	0.608646	0.194464
291	Crohn's disease	IDP T1 FIRST left accumbens volume	Weighted mode	1.00232	1.04145	0.964653	0.906386	0.0595022
291	Crohn's disease	IDP T1 FIRST left accumbens volume	MR RAPS	1.00382	1.02708	0.981096	0.743968	0.0761064
292	Ulcerative colitis	IDP T1 FIRST left accumbens volume	Inverse variance weighted (multiplicative random effects)	1.01674	1.04236	0.991747	0.191111	0.408453
292	Ulcerative colitis	IDP T1 FIRST left accumbens volume	MR Egger	1.04013	1.13165	0.956006	0.348597	0.983941
292	Ulcerative colitis	IDP T1 FIRST left accumbens volume	Inverse variance weighted (fixed effects)	1.01674	1.0467	0.987628	0.262707	0.408453
292	Ulcerative colitis	IDP T1 FIRST left accumbens volume	Weighted median	1.02113	1.06591	0.978239	0.339486	0.586255
292	Ulcerative colitis	IDP T1 FIRST left accumbens volume	Weighted mode	1.01339	1.08583	0.945776	0.708447	0.282885
292	Ulcerative colitis	IDP T1 FIRST left accumbens volume	MR RAPS	1.01694	1.04751	0.987253	0.266488	0.41639
313	Crohn's disease	IDP T1 FIRST right accumbens volume	Inverse variance weighted (multiplicative random effects)	1.00063	1.0214	0.980282	0.951941	0.0507133
313	Crohn's disease	IDP T1 FIRST right accumbens volume	MR Egger	0.987603	1.03966	0.938153	0.626326	0.344054
313	Crohn's disease	IDP T1 FIRST right accumbens volume	Inverse variance weighted (fixed effects)	1.00063	1.02318	0.978582	0.95568	0.0507133
313	Crohn's disease	IDP T1 FIRST right accumbens volume	Weighted median	0.99357	1.02993	0.958492	0.725014	0.127009
313	Crohn's disease	IDP T1 FIRST right accumbens volume	Weighted mode	0.986113	1.03328	0.941096	0.560789	0.415628
313	Crohn's disease	IDP T1 FIRST right accumbens volume	MR RAPS	1.00064	1.02357	0.978227	0.955853	0.0507315
314	Ulcerative colitis	IDP T1 FIRST right accumbens volume	Inverse variance weighted (multiplicative random effects)	1.01147	1.03719	0.986391	0.373313	0.222541
314	Ulcerative colitis	IDP T1 FIRST right accumbens volume	MR Egger	1.06175	1.15422	0.976683	0.153604	0.999993
314	Ulcerative colitis	IDP T1 FIRST right accumbens volume	Inverse variance weighted (fixed effects)	1.01147	1.04096	0.982817	0.436664	0.222541
314	Ulcerative colitis	IDP T1 FIRST right accumbens volume	Weighted median	1.00539	1.04784	0.964663	0.798877	0.0869743
314	Ulcerative colitis	IDP T1 FIRST right accumbens volume	Weighted mode	1.00354	1.06224	0.948096	0.903696	0.0658506
314	Ulcerative colitis	IDP T1 FIRST right accumbens volume	MR RAPS	1.01161	1.04169	0.982408	0.439817	0.226939
335	Crohn's disease	IDP T1 FIRST brain stem+4th ventricle volume	Inverse variance weighted (multiplicative random effects)	0.991902	1.00868	0.975402	0.342059	0.1945
335	Crohn's disease	IDP T1 FIRST brain stem+4th ventricle volume	MR Egger	0.991014	1.03563	0.948323	0.680745	0.228885
335	Crohn's disease	IDP T1 FIRST brain stem+4th ventricle volume	Inverse variance weighted (fixed effects)	0.991902	1.01099	0.973174	0.403093	0.1945
335	Crohn's disease	IDP T1 FIRST brain stem+4th ventricle volume	Weighted median	0.989649	1.01888	0.961252	0.483623	0.288332
335	Crohn's disease	IDP T1 FIRST brain stem+4th ventricle volume	Weighted mode	0.990759	1.02768	0.955167	0.621736	0.239393
335	Crohn's disease	IDP T1 FIRST brain stem+4th ventricle volume	MR RAPS	0.991822	1.01125	0.972767	0.40669	0.197459
336	Ulcerative colitis	IDP T1 FIRST brain stem+4th ventricle volume	Inverse variance weighted (multiplicative random effects)	0.997882	1.02136	0.97494	0.858219	0.0566598
336	Ulcerative colitis	IDP T1 FIRST brain stem+4th ventricle volume	MR Egger	1.00796	1.08206	0.938939	0.821023	0.146727
336	Ulcerative colitis	IDP T1 FIRST brain stem+4th ventricle volume	Inverse variance weighted (fixed effects)	0.997882	1.02255	0.973811	0.864876	0.0566598
336	Ulcerative colitis	IDP T1 FIRST brain stem+4th ventricle volume	Weighted median	1.00091	1.03652	0.96652	0.959328	0.0512223
336	Ulcerative colitis	IDP T1 FIRST brain stem+4th ventricle volume	Weighted mode	1.01523	1.07072	0.962621	0.581774	0.403994
336	Ulcerative colitis	IDP T1 FIRST brain stem+4th ventricle volume	MR RAPS	0.99785	1.02296	0.973359	0.865199	0.056865
357	Crohn's disease	IDP T1 FAST ROIs L frontal pole	Inverse variance weighted (multiplicative random effects)	1.00811	1.027	0.989571	0.393622	0.20947
357	Crohn's disease	IDP T1 FAST ROIs L frontal pole	MR Egger	0.994151	1.03788	0.952265	0.784421	0.13266
357	Crohn's disease	IDP T1 FAST ROIs L frontal pole	Inverse variance weighted (fixed effects)	1.00811	1.0256	0.990922	0.357183	0.20947
357	Crohn's disease	IDP T1 FAST ROIs L frontal pole	Weighted median	1.00627	1.0338	0.979483	0.64959	0.144305
357	Crohn's disease	IDP T1 FAST ROIs L frontal pole	Weighted mode	1.00172	1.03487	0.969641	0.918	0.0568781
357	Crohn's disease	IDP T1 FAST ROIs L frontal pole	MR RAPS	1.00824	1.026	0.99079	0.356814	0.214737
358	Ulcerative colitis	IDP T1 FAST ROIs L frontal pole	Inverse variance weighted (multiplicative random effects)	1.0227	1.04787	0.998127	0.0704704	0.762902
358	Ulcerative colitis	IDP T1 FAST ROIs L frontal pole	MR Egger	1.07134	1.14822	0.999602	0.05156	1
358	Ulcerative colitis	IDP T1 FAST ROIs L frontal pole	Inverse variance weighted (fixed effects)	1.0227	1.04562	1.00028	0.0472003	0.762902
358	Ulcerative colitis	IDP T1 FAST ROIs L frontal pole	Weighted median	1.03458	1.06881	1.00144	0.0407141	0.982007
358	Ulcerative colitis	IDP T1 FAST ROIs L frontal pole	Weighted mode	1.03837	1.0865	0.992368	0.113852	0.994388
358	Ulcerative colitis	IDP T1 FAST ROIs L frontal pole	MR RAPS	1.02316	1.04648	1.00036	0.046431	0.779238
369	Crohn's disease	IDP T1 FIRST left thalamus volume plus IDP T1 FIRST right thalamus volume	Inverse variance weighted (multiplicative random effects)	1.02414	1.05753	0.991805	0.145038	0.683317
369	Crohn's disease	IDP T1 FIRST left thalamus volume plus IDP T1 FIRST right thalamus volume	MR Egger	0.99615	1.07568	0.922499	0.919667	0.0679584
369	Crohn's disease	IDP T1 FIRST left thalamus volume plus IDP T1 FIRST right thalamus volume	Inverse variance weighted (fixed effects)	1.02414	1.05884	0.990577	0.160582	0.683317
369	Crohn's disease	IDP T1 FIRST left thalamus volume plus IDP T1 FIRST right thalamus volume	Weighted median	1.03154	1.08504	0.980676	0.228724	0.887534
369	Crohn's disease	IDP T1 FIRST left thalamus volume plus IDP T1 FIRST right thalamus volume	Weighted mode	1.02838	1.09002	0.970216	0.351829	0.815698
369	Crohn's disease	IDP T1 FIRST left thalamus volume plus IDP T1 FIRST right thalamus volume	MR RAPS	1.02445	1.05976	0.990314	0.162389	0.694232
370	Ulcerative colitis	IDP T1 FIRST left thalamus volume plus IDP T1 FIRST right thalamus volume	Inverse variance weighted (multiplicative random effects)	1.01772	1.07139	0.96674	0.502898	0.324404
370	Ulcerative colitis	IDP T1 FIRST left thalamus volume plus IDP T1 FIRST right thalamus volume	MR Egger	1.12728	1.30461	0.974047	0.104747	1
370	Ulcerative colitis	IDP T1 FIRST left thalamus volume plus IDP T1 FIRST right thalamus volume	Inverse variance weighted (fixed effects)	1.01772	1.06239	0.974929	0.422849	0.324404
370	Ulcerative colitis	IDP T1 FIRST left thalamus volume plus IDP T1 FIRST right thalamus volume	Weighted median	1.01864	1.0837	0.957482	0.558824	0.35256
370	Ulcerative colitis	IDP T1 FIRST left thalamus volume plus IDP T1 FIRST right thalamus volume	Weighted mode	1.02331	1.10451	0.948076	0.558683	0.505224
370	Ulcerative colitis	IDP T1 FIRST left thalamus volume plus IDP T1 FIRST right thalamus volume	MR RAPS	1.01815	1.06345	0.97477	0.418165	0.33735
371	Crohn's disease	IDP T1 FIRST left caudate volume plus IDP T1 FIRST right caudate volume	Inverse variance weighted (multiplicative random effects)	0.991286	1.03424	0.950113	0.685935	0.127021
371	Crohn's disease	IDP T1 FIRST left caudate volume plus IDP T1 FIRST right caudate volume	MR Egger	1.03049	1.13612	0.934677	0.537332	0.789922
371	Crohn's disease	IDP T1 FIRST left caudate volume plus IDP T1 FIRST right caudate volume	Inverse variance weighted (fixed effects)	0.991286	1.03241	0.951799	0.673017	0.127021
371	Crohn's disease	IDP T1 FIRST left caudate volume plus IDP T1 FIRST right caudate volume	Weighted median	1.01851	1.08454	0.9565	0.567116	0.393194
371	Crohn's disease	IDP T1 FIRST left caudate volume plus IDP T1 FIRST right caudate volume	Weighted mode	1.03085	1.11479	0.953226	0.451422	0.799104
371	Crohn's disease	IDP T1 FIRST left caudate volume plus IDP T1 FIRST right caudate volume	MR RAPS	0.991161	1.03294	0.951074	0.673398	0.129312
372	Ulcerative colitis	IDP T1 FIRST left caudate volume plus IDP T1 FIRST right caudate volume	Inverse variance weighted (multiplicative random effects)	1.0083	1.06802	0.951925	0.778245	0.0985936
372	Ulcerative colitis	IDP T1 FIRST left caudate volume plus IDP T1 FIRST right caudate volume	MR Egger	1.06818	1.26409	0.902627	0.430299	0.999286
372	Ulcerative colitis	IDP T1 FIRST left caudate volume plus IDP T1 FIRST right caudate volume	Inverse variance weighted (fixed effects)	1.0083	1.06208	0.957244	0.755192	0.0985936
372	Ulcerative colitis	IDP T1 FIRST left caudate volume plus IDP T1 FIRST right caudate volume	Weighted median	1.00739	1.0908	0.930358	0.856076	0.0883584
372	Ulcerative colitis	IDP T1 FIRST left caudate volume plus IDP T1 FIRST right caudate volume	Weighted mode	1.00495	1.11184	0.908329	0.924399	0.0670622
372	Ulcerative colitis	IDP T1 FIRST left caudate volume plus IDP T1 FIRST right caudate volume	MR RAPS	1.00847	1.0631	0.95664	0.754109	0.100594
373	Crohn's disease	IDP T1 FIRST left putamen volume plus IDP T1 FIRST right putamen volume	Inverse variance weighted (multiplicative random effects)	0.994062	1.03687	0.953024	0.781857	0.0892936
373	Crohn's disease	IDP T1 FIRST left putamen volume plus IDP T1 FIRST right putamen volume	MR Egger	1.01213	1.11655	0.917487	0.805209	0.216788
373	Crohn's disease	IDP T1 FIRST left putamen volume plus IDP T1 FIRST right putamen volume	Inverse variance weighted (fixed effects)	0.994062	1.0312	0.958259	0.750293	0.0892936
373	Crohn's disease	IDP T1 FIRST left putamen volume plus IDP T1 FIRST right putamen volume	Weighted median	1.03098	1.08988	0.975267	0.281727	0.844131
373	Crohn's disease	IDP T1 FIRST left putamen volume plus IDP T1 FIRST right putamen volume	Weighted mode	1.02783	1.09858	0.961641	0.423685	0.762169
373	Crohn's disease	IDP T1 FIRST left putamen volume plus IDP T1 FIRST right putamen volume	MR RAPS	0.993946	1.03159	0.95768	0.748817	0.0908703
374	Ulcerative colitis	IDP T1 FIRST left putamen volume plus IDP T1 FIRST right putamen volume	Inverse variance weighted (multiplicative random effects)	1.02907	1.08322	0.977628	0.273396	0.647608
374	Ulcerative colitis	IDP T1 FIRST left putamen volume plus IDP T1 FIRST right putamen volume	MR Egger	1.14697	1.32592	0.992175	0.0632318	1
374	Ulcerative colitis	IDP T1 FIRST left putamen volume plus IDP T1 FIRST right putamen volume	Inverse variance weighted (fixed effects)	1.02907	1.07893	0.981516	0.235176	0.647608
374	Ulcerative colitis	IDP T1 FIRST left putamen volume plus IDP T1 FIRST right putamen volume	Weighted median	1.03619	1.10788	0.969141	0.297598	0.826999
374	Ulcerative colitis	IDP T1 FIRST left putamen volume plus IDP T1 FIRST right putamen volume	Weighted mode	1.04017	1.12999	0.957489	0.358776	0.895474
374	Ulcerative colitis	IDP T1 FIRST left putamen volume plus IDP T1 FIRST right putamen volume	MR RAPS	1.02962	1.08034	0.981275	0.234212	0.66352
375	Crohn's disease	IDP T1 FIRST left pallidum volume plus IDP T1 FIRST right pallidum volume	Inverse variance weighted (multiplicative random effects)	0.982399	1.02178	0.944538	0.375821	0.381862
375	Crohn's disease	IDP T1 FIRST left pallidum volume plus IDP T1 FIRST right pallidum volume	MR Egger	0.971691	1.06514	0.886441	0.531011	0.765431
375	Crohn's disease	IDP T1 FIRST left pallidum volume plus IDP T1 FIRST right pallidum volume	Inverse variance weighted (fixed effects)	0.982399	1.02231	0.944043	0.382143	0.381862
375	Crohn's disease	IDP T1 FIRST left pallidum volume plus IDP T1 FIRST right pallidum volume	Weighted median	0.98038	1.04092	0.923357	0.516918	0.456775
375	Crohn's disease	IDP T1 FIRST left pallidum volume plus IDP T1 FIRST right pallidum volume	Weighted mode	0.98739	1.0594	0.920277	0.725686	0.220118
375	Crohn's disease	IDP T1 FIRST left pallidum volume plus IDP T1 FIRST right pallidum volume	MR RAPS	0.982154	1.02272	0.943199	0.38314	0.390769
376	Ulcerative colitis	IDP T1 FIRST left pallidum volume plus IDP T1 FIRST right pallidum volume	Inverse variance weighted (multiplicative random effects)	1.00212	1.06064	0.946835	0.941567	0.0527162
376	Ulcerative colitis	IDP T1 FIRST left pallidum volume plus IDP T1 FIRST right pallidum volume	MR Egger	1.06031	1.28137	0.877394	0.53217	0.989178
376	Ulcerative colitis	IDP T1 FIRST left pallidum volume plus IDP T1 FIRST right pallidum volume	Inverse variance weighted (fixed effects)	1.00212	1.0588	0.948479	0.939728	0.0527162
376	Ulcerative colitis	IDP T1 FIRST left pallidum volume plus IDP T1 FIRST right pallidum volume	Weighted median	0.975767	1.05773	0.900158	0.55108	0.428334
376	Ulcerative colitis	IDP T1 FIRST left pallidum volume plus IDP T1 FIRST right pallidum volume	Weighted mode	0.978392	1.10218	0.868503	0.721915	0.353725
376	Ulcerative colitis	IDP T1 FIRST left pallidum volume plus IDP T1 FIRST right pallidum volume	MR RAPS	1.00217	1.05992	0.947557	0.939673	0.0528226
377	Crohn's disease	IDP T1 FIRST left hippocampus volume plus IDP T1 FIRST right hippocampus volume	Inverse variance weighted (multiplicative random effects)	1.0118	1.04402	0.980578	0.463216	0.195444
377	Crohn's disease	IDP T1 FIRST left hippocampus volume plus IDP T1 FIRST right hippocampus volume	MR Egger	1.02846	1.12696	0.938563	0.53885	0.747739
377	Crohn's disease	IDP T1 FIRST left hippocampus volume plus IDP T1 FIRST right hippocampus volume	Inverse variance weighted (fixed effects)	1.0118	1.05275	0.97244	0.562262	0.195444
377	Crohn's disease	IDP T1 FIRST left hippocampus volume plus IDP T1 FIRST right hippocampus volume	Weighted median	1.02158	1.08037	0.965993	0.454487	0.515492
377	Crohn's disease	IDP T1 FIRST left hippocampus volume plus IDP T1 FIRST right hippocampus volume	Weighted mode	1.0435	1.12357	0.969139	0.265647	0.978835
377	Crohn's disease	IDP T1 FIRST left hippocampus volume plus IDP T1 FIRST right hippocampus volume	MR RAPS	1.01192	1.05363	0.971852	0.565495	0.198351
378	Ulcerative colitis	IDP T1 FIRST left hippocampus volume plus IDP T1 FIRST right hippocampus volume	Inverse variance weighted (multiplicative random effects)	1.03312	1.08786	0.981134	0.216108	0.724957
378	Ulcerative colitis	IDP T1 FIRST left hippocampus volume plus IDP T1 FIRST right hippocampus volume	MR Egger	1.08481	1.262	0.9325	0.280856	0.999996
378	Ulcerative colitis	IDP T1 FIRST left hippocampus volume plus IDP T1 FIRST right hippocampus volume	Inverse variance weighted (fixed effects)	1.03312	1.08735	0.981595	0.211923	0.724957
378	Ulcerative colitis	IDP T1 FIRST left hippocampus volume plus IDP T1 FIRST right hippocampus volume	Weighted median	1.04649	1.12423	0.974124	0.213897	0.946266
378	Ulcerative colitis	IDP T1 FIRST left hippocampus volume plus IDP T1 FIRST right hippocampus volume	Weighted mode	1.06209	1.17323	0.961477	0.244811	0.997261
378	Ulcerative colitis	IDP T1 FIRST left hippocampus volume plus IDP T1 FIRST right hippocampus volume	MR RAPS	1.03369	1.0889	0.981272	0.212055	0.739219
379	Crohn's disease	IDP T1 FIRST left amygdala volume plus IDP T1 FIRST right amygdala volume	Inverse variance weighted (multiplicative random effects)	1.00614	1.051	0.96319	0.783454	0.0893607
379	Crohn's disease	IDP T1 FIRST left amygdala volume plus IDP T1 FIRST right amygdala volume	MR Egger	1.05034	1.16151	0.949821	0.329826	0.996607
379	Crohn's disease	IDP T1 FIRST left amygdala volume plus IDP T1 FIRST right amygdala volume	Inverse variance weighted (fixed effects)	1.00614	1.04575	0.968018	0.756252	0.0893607
379	Crohn's disease	IDP T1 FIRST left amygdala volume plus IDP T1 FIRST right amygdala volume	Weighted median	1.0156	1.07796	0.95685	0.61059	0.311939
379	Crohn's disease	IDP T1 FIRST left amygdala volume plus IDP T1 FIRST right amygdala volume	Weighted mode	1.03009	1.10664	0.95883	0.422463	0.803258
379	Crohn's disease	IDP T1 FIRST left amygdala volume plus IDP T1 FIRST right amygdala volume	MR RAPS	1.00625	1.04642	0.967627	0.754983	0.0908925
380	Ulcerative colitis	IDP T1 FIRST left amygdala volume plus IDP T1 FIRST right amygdala volume	Inverse variance weighted (multiplicative random effects)	1.03071	1.08893	0.975608	0.280554	0.672472
380	Ulcerative colitis	IDP T1 FIRST left amygdala volume plus IDP T1 FIRST right amygdala volume	MR Egger	1.13853	1.33238	0.972877	0.102701	1
380	Ulcerative colitis	IDP T1 FIRST left amygdala volume plus IDP T1 FIRST right amygdala volume	Inverse variance weighted (fixed effects)	1.03071	1.08333	0.980647	0.233761	0.672472
380	Ulcerative colitis	IDP T1 FIRST left amygdala volume plus IDP T1 FIRST right amygdala volume	Weighted median	1.0382	1.11876	0.963448	0.325451	0.847089
380	Ulcerative colitis	IDP T1 FIRST left amygdala volume plus IDP T1 FIRST right amygdala volume	Weighted mode	1.06462	1.1861	0.955577	0.265051	0.998791
380	Ulcerative colitis	IDP T1 FIRST left amygdala volume plus IDP T1 FIRST right amygdala volume	MR RAPS	1.03133	1.08483	0.980471	0.231836	0.689569
381	Crohn's disease	IDP T1 FIRST left accumbens volume plus IDP T1 FIRST right accumbens volume	Inverse variance weighted (multiplicative random effects)	1.00431	1.04102	0.968884	0.814555	0.0689362
381	Crohn's disease	IDP T1 FIRST left accumbens volume plus IDP T1 FIRST right accumbens volume	MR Egger	0.982616	1.07567	0.897613	0.697391	0.378722
381	Crohn's disease	IDP T1 FIRST left accumbens volume plus IDP T1 FIRST right accumbens volume	Inverse variance weighted (fixed effects)	1.00431	1.0445	0.965661	0.83005	0.0689362
381	Crohn's disease	IDP T1 FIRST left accumbens volume plus IDP T1 FIRST right accumbens volume	Weighted median	1.00361	1.06781	0.943268	0.909359	0.063262
381	Crohn's disease	IDP T1 FIRST left accumbens volume plus IDP T1 FIRST right accumbens volume	Weighted mode	0.997985	1.07236	0.928769	0.95641	0.0541379
381	Crohn's disease	IDP T1 FIRST left accumbens volume plus IDP T1 FIRST right accumbens volume	MR RAPS	1.00436	1.04524	0.965083	0.830687	0.0694278
382	Ulcerative colitis	IDP T1 FIRST left accumbens volume plus IDP T1 FIRST right accumbens volume	Inverse variance weighted (multiplicative random effects)	1.02854	1.07504	0.984042	0.212385	0.602886
382	Ulcerative colitis	IDP T1 FIRST left accumbens volume plus IDP T1 FIRST right accumbens volume	MR Egger	1.1041	1.27884	0.953243	0.179161	1
382	Ulcerative colitis	IDP T1 FIRST left accumbens volume plus IDP T1 FIRST right accumbens volume	Inverse variance weighted (fixed effects)	1.02854	1.08189	0.977818	0.275458	0.602886
382	Ulcerative colitis	IDP T1 FIRST left accumbens volume plus IDP T1 FIRST right accumbens volume	Weighted median	1.00579	1.08365	0.933517	0.879456	0.0740472
382	Ulcerative colitis	IDP T1 FIRST left accumbens volume plus IDP T1 FIRST right accumbens volume	Weighted mode	0.979105	1.09475	0.875675	0.713456	0.384599
382	Ulcerative colitis	IDP T1 FIRST left accumbens volume plus IDP T1 FIRST right accumbens volume	MR RAPS	1.0289	1.08334	0.977202	0.278712	0.61365
495	Crohn's disease	IDP T1 FAST ROIs R frontal pole	Inverse variance weighted (multiplicative random effects)	0.99783	1.01361	0.982295	0.786166	0.0610823
495	Crohn's disease	IDP T1 FAST ROIs R frontal pole	MR Egger	0.983774	1.02319	0.945876	0.40515	0.646598
495	Crohn's disease	IDP T1 FAST ROIs R frontal pole	Inverse variance weighted (fixed effects)	0.99783	1.01498	0.980966	0.802777	0.0610823
495	Crohn's disease	IDP T1 FAST ROIs R frontal pole	Weighted median	0.992075	1.01858	0.966259	0.554234	0.205908
495	Crohn's disease	IDP T1 FAST ROIs R frontal pole	Weighted mode	0.985044	1.01644	0.954618	0.352193	0.576049
495	Crohn's disease	IDP T1 FAST ROIs R frontal pole	MR RAPS	0.997804	1.01525	0.980657	0.803736	0.0613508
496	Ulcerative colitis	IDP T1 FAST ROIs R frontal pole	Inverse variance weighted (multiplicative random effects)	1.01644	1.0374	0.995905	0.11736	0.496431
496	Ulcerative colitis	IDP T1 FAST ROIs R frontal pole	MR Egger	1.08544	1.15699	1.01832	0.0137515	1
496	Ulcerative colitis	IDP T1 FAST ROIs R frontal pole	Inverse variance weighted (fixed effects)	1.01644	1.03905	0.994322	0.146305	0.496431
496	Ulcerative colitis	IDP T1 FAST ROIs R frontal pole	Weighted median	1.01208	1.04422	0.980937	0.45141	0.300704
496	Ulcerative colitis	IDP T1 FAST ROIs R frontal pole	Weighted mode	1.01	1.06555	0.957349	0.718156	0.22162
496	Ulcerative colitis	IDP T1 FAST ROIs R frontal pole	MR RAPS	1.01666	1.03972	0.994108	0.148855	0.506669
529	Crohn's disease	DKTatlas lh caudalanteriorcingulate area	Inverse variance weighted (multiplicative random effects)	0.995149	1.01584	0.974883	0.643218	0.0991112
529	Crohn's disease	DKTatlas lh caudalanteriorcingulate area	MR Egger	0.96943	1.01617	0.924837	0.190427	0.985168
529	Crohn's disease	DKTatlas lh caudalanteriorcingulate area	Inverse variance weighted (fixed effects)	0.995149	1.01487	0.975809	0.627241	0.0991112
529	Crohn's disease	DKTatlas lh caudalanteriorcingulate area	Weighted median	0.98827	1.01998	0.957543	0.464036	0.348277
529	Crohn's disease	DKTatlas lh caudalanteriorcingulate area	Weighted mode	0.986666	1.0215	0.953022	0.452693	0.430851
529	Crohn's disease	DKTatlas lh caudalanteriorcingulate area	MR RAPS	0.99507	1.01509	0.975449	0.6267	0.100763
530	Ulcerative colitis	DKTatlas lh caudalanteriorcingulate area	Inverse variance weighted (multiplicative random effects)	1.00154	1.02821	0.975554	0.908809	0.0533641
530	Ulcerative colitis	DKTatlas lh caudalanteriorcingulate area	MR Egger	1.04483	1.12702	0.96864	0.246453	0.998371
530	Ulcerative colitis	DKTatlas lh caudalanteriorcingulate area	Inverse variance weighted (fixed effects)	1.00154	1.0272	0.976518	0.905267	0.0533641
530	Ulcerative colitis	DKTatlas lh caudalanteriorcingulate area	Weighted median	1.01025	1.04849	0.9734	0.590641	0.206147
530	Ulcerative colitis	DKTatlas lh caudalanteriorcingulate area	Weighted mode	1.0162	1.07319	0.962238	0.568084	0.433237
530	Ulcerative colitis	DKTatlas lh caudalanteriorcingulate area	MR RAPS	1.00156	1.02766	0.976135	0.905182	0.0534828
531	Crohn's disease	DKTatlas lh caudalmiddlefrontal area	Inverse variance weighted (multiplicative random effects)	1.00725	1.02814	0.986781	0.490547	0.15368
531	Crohn's disease	DKTatlas lh caudalmiddlefrontal area	MR Egger	1.01004	1.05985	0.962564	0.677312	0.251343
531	Crohn's disease	DKTatlas lh caudalmiddlefrontal area	Inverse variance weighted (fixed effects)	1.00725	1.0285	0.986436	0.497847	0.15368
531	Crohn's disease	DKTatlas lh caudalmiddlefrontal area	Weighted median	1.01584	1.04963	0.983145	0.346379	0.526831
531	Crohn's disease	DKTatlas lh caudalmiddlefrontal area	Weighted mode	1.02217	1.06016	0.985543	0.245844	0.807595
531	Crohn's disease	DKTatlas lh caudalmiddlefrontal area	MR RAPS	1.00734	1.02895	0.986197	0.499028	0.156575
532	Ulcerative colitis	DKTatlas lh caudalmiddlefrontal area	Inverse variance weighted (multiplicative random effects)	0.979621	1.01228	0.948016	0.218472	0.605041
532	Ulcerative colitis	DKTatlas lh caudalmiddlefrontal area	MR Egger	1.00741	1.10911	0.91503	0.876585	0.125415
532	Ulcerative colitis	DKTatlas lh caudalmiddlefrontal area	Inverse variance weighted (fixed effects)	0.979621	1.00634	0.953609	0.133719	0.605041
532	Ulcerative colitis	DKTatlas lh caudalmiddlefrontal area	Weighted median	0.97528	1.01688	0.935385	0.240143	0.772583
532	Ulcerative colitis	DKTatlas lh caudalmiddlefrontal area	Weighted mode	0.976715	1.03426	0.922372	0.426194	0.721778
532	Ulcerative colitis	DKTatlas lh caudalmiddlefrontal area	MR RAPS	0.979112	1.00618	0.952771	0.129248	0.626504
533	Crohn's disease	DKTatlas lh cuneus area	Inverse variance weighted (multiplicative random effects)	1.024	1.04804	1.00051	0.045183	0.844698
533	Crohn's disease	DKTatlas lh cuneus area	MR Egger	1.01681	1.07338	0.963217	0.53744	0.551503
533	Crohn's disease	DKTatlas lh cuneus area	Inverse variance weighted (fixed effects)	1.024	1.0469	1.00161	0.0355365	0.844698
533	Crohn's disease	DKTatlas lh cuneus area	Weighted median	1.01319	1.0492	0.978412	0.462225	0.375339
533	Crohn's disease	DKTatlas lh cuneus area	Weighted mode	1.01654	1.06498	0.970296	0.493861	0.538224
533	Crohn's disease	DKTatlas lh cuneus area	MR RAPS	1.02442	1.04768	1.00167	0.035252	0.856539
534	Ulcerative colitis	DKTatlas lh cuneus area	Inverse variance weighted (multiplicative random effects)	0.998604	1.01907	0.978545	0.892671	0.0524674
534	Ulcerative colitis	DKTatlas lh cuneus area	MR Egger	1.00958	1.0967	0.929386	0.815624	0.170401
534	Ulcerative colitis	DKTatlas lh cuneus area	Inverse variance weighted (fixed effects)	0.998604	1.02748	0.97054	0.923484	0.0524674
534	Ulcerative colitis	DKTatlas lh cuneus area	Weighted median	1.01072	1.05247	0.970627	0.605548	0.201481
534	Ulcerative colitis	DKTatlas lh cuneus area	Weighted mode	1.01507	1.06885	0.964008	0.574165	0.348992
534	Ulcerative colitis	DKTatlas lh cuneus area	MR RAPS	0.998592	1.02809	0.969944	0.924424	0.0525098
535	Crohn's disease	DKTatlas lh entorhinal area	Inverse variance weighted (multiplicative random effects)	0.968838	0.992452	0.945785	0.00997524	0.970996
535	Crohn's disease	DKTatlas lh entorhinal area	MR Egger	0.928701	0.98033	0.879792	0.00868938	1
535	Crohn's disease	DKTatlas lh entorhinal area	Inverse variance weighted (fixed effects)	0.968838	0.991833	0.946375	0.00816541	0.970996
535	Crohn's disease	DKTatlas lh entorhinal area	Weighted median	0.96155	0.99565	0.928617	0.0274417	0.997587
535	Crohn's disease	DKTatlas lh entorhinal area	Weighted mode	0.953579	0.992203	0.916458	0.0239974	0.999938
535	Crohn's disease	DKTatlas lh entorhinal area	MR RAPS	0.968347	0.9917	0.945544	0.0081562	0.974856
536	Ulcerative colitis	DKTatlas lh entorhinal area	Inverse variance weighted (multiplicative random effects)	0.995883	1.02839	0.964405	0.801237	0.0704887
536	Ulcerative colitis	DKTatlas lh entorhinal area	MR Egger	0.935802	1.02535	0.854074	0.148916	0.999999
536	Ulcerative colitis	DKTatlas lh entorhinal area	Inverse variance weighted (fixed effects)	0.995883	1.02648	0.966198	0.789315	0.0704887
536	Ulcerative colitis	DKTatlas lh entorhinal area	Weighted median	0.994912	1.04038	0.951433	0.822963	0.0814966
536	Ulcerative colitis	DKTatlas lh entorhinal area	Weighted mode	0.992683	1.06751	0.923104	0.844326	0.116244
536	Ulcerative colitis	DKTatlas lh entorhinal area	MR RAPS	0.995801	1.02687	0.965675	0.788317	0.0713283
537	Crohn's disease	DKTatlas lh fusiform area	Inverse variance weighted (multiplicative random effects)	0.998559	1.01659	0.980849	0.874519	0.0543778
537	Crohn's disease	DKTatlas lh fusiform area	MR Egger	1.01143	1.05657	0.968214	0.601858	0.337189
537	Crohn's disease	DKTatlas lh fusiform area	Inverse variance weighted (fixed effects)	0.998559	1.01765	0.97983	0.881353	0.0543778
537	Crohn's disease	DKTatlas lh fusiform area	Weighted median	0.993539	1.0231	0.964835	0.664774	0.141841
537	Crohn's disease	DKTatlas lh fusiform area	Weighted mode	0.998313	1.03183	0.965885	0.920691	0.0560067
537	Crohn's disease	DKTatlas lh fusiform area	MR RAPS	0.998541	1.01795	0.979504	0.881806	0.0544901
538	Ulcerative colitis	DKTatlas lh fusiform area	Inverse variance weighted (multiplicative random effects)	1.00138	1.02535	0.977968	0.909209	0.0527993
538	Ulcerative colitis	DKTatlas lh fusiform area	MR Egger	1.0072	1.08123	0.938243	0.837685	0.128825
538	Ulcerative colitis	DKTatlas lh fusiform area	Inverse variance weighted (fixed effects)	1.00138	1.02611	0.977239	0.911973	0.0527993
538	Ulcerative colitis	DKTatlas lh fusiform area	Weighted median	0.998025	1.0319	0.965264	0.907567	0.0557876
538	Ulcerative colitis	DKTatlas lh fusiform area	Weighted mode	0.991316	1.03662	0.947994	0.704746	0.167606
538	Ulcerative colitis	DKTatlas lh fusiform area	MR RAPS	1.0014	1.02658	0.976831	0.912244	0.0528829
541	Crohn's disease	DKTatlas lh inferiorparietal area	Inverse variance weighted (multiplicative random effects)	0.983583	1.00749	0.960245	0.176657	0.58082
541	Crohn's disease	DKTatlas lh inferiorparietal area	MR Egger	0.993773	1.05092	0.939737	0.822526	0.129129
541	Crohn's disease	DKTatlas lh inferiorparietal area	Inverse variance weighted (fixed effects)	0.983583	1.00378	0.963792	0.110429	0.58082
541	Crohn's disease	DKTatlas lh inferiorparietal area	Weighted median	0.99491	1.02759	0.963271	0.756936	0.102299
541	Crohn's disease	DKTatlas lh inferiorparietal area	Weighted mode	0.996098	1.035	0.958657	0.842475	0.0804014
541	Crohn's disease	DKTatlas lh inferiorparietal area	MR RAPS	0.983236	1.00369	0.963198	0.107556	0.598732
542	Ulcerative colitis	DKTatlas lh inferiorparietal area	Inverse variance weighted (multiplicative random effects)	0.999458	1.02968	0.97012	0.971545	0.0504038
542	Ulcerative colitis	DKTatlas lh inferiorparietal area	MR Egger	1.02792	1.12156	0.942105	0.523907	0.855116
542	Ulcerative colitis	DKTatlas lh inferiorparietal area	Inverse variance weighted (fixed effects)	0.999458	1.026	0.973598	0.967663	0.0504038
542	Ulcerative colitis	DKTatlas lh inferiorparietal area	Weighted median	1.00521	1.04476	0.967159	0.791764	0.0878627
542	Ulcerative colitis	DKTatlas lh inferiorparietal area	Weighted mode	1.01331	1.0648	0.964301	0.605042	0.304562
542	Ulcerative colitis	DKTatlas lh inferiorparietal area	MR RAPS	0.999446	1.02639	0.973214	0.967452	0.0504212
543	Crohn's disease	DKTatlas lh inferiortemporal area	Inverse variance weighted (multiplicative random effects)	0.977786	1.00051	0.95558	0.0552716	0.863364
543	Crohn's disease	DKTatlas lh inferiortemporal area	MR Egger	0.971405	1.02485	0.920748	0.280325	0.976595
543	Crohn's disease	DKTatlas lh inferiortemporal area	Inverse variance weighted (fixed effects)	0.977786	0.996334	0.959583	0.0191254	0.863364
543	Crohn's disease	DKTatlas lh inferiortemporal area	Weighted median	0.980086	1.01079	0.950312	0.201278	0.780967
543	Crohn's disease	DKTatlas lh inferiortemporal area	Weighted mode	0.98167	1.01526	0.949194	0.287555	0.710804
543	Crohn's disease	DKTatlas lh inferiortemporal area	MR RAPS	0.977301	0.996085	0.958872	0.0180861	0.877596
544	Ulcerative colitis	DKTatlas lh inferiortemporal area	Inverse variance weighted (multiplicative random effects)	0.992889	1.01725	0.969109	0.563941	0.128485
544	Ulcerative colitis	DKTatlas lh inferiortemporal area	MR Egger	1.02509	1.09991	0.955356	0.478313	0.806669
544	Ulcerative colitis	DKTatlas lh inferiortemporal area	Inverse variance weighted (fixed effects)	0.992889	1.01723	0.969133	0.563548	0.128485
544	Ulcerative colitis	DKTatlas lh inferiortemporal area	Weighted median	0.990535	1.02634	0.955975	0.599688	0.191564
544	Ulcerative colitis	DKTatlas lh inferiortemporal area	Weighted mode	0.997326	1.04588	0.951022	0.912834	0.0607262
544	Ulcerative colitis	DKTatlas lh inferiortemporal area	MR RAPS	0.992779	1.01755	0.968614	0.564342	0.131003
546	Ulcerative colitis	DKTatlas lh isthmuscingulate area	Inverse variance weighted (multiplicative random effects)	1.00815	1.03714	0.979967	0.574748	0.147185
546	Ulcerative colitis	DKTatlas lh isthmuscingulate area	MR Egger	0.98108	1.06539	0.90344	0.639283	0.565253
546	Ulcerative colitis	DKTatlas lh isthmuscingulate area	Inverse variance weighted (fixed effects)	1.00815	1.03393	0.983015	0.528634	0.147185
546	Ulcerative colitis	DKTatlas lh isthmuscingulate area	Weighted median	1.00123	1.03834	0.965446	0.947258	0.0521378
546	Ulcerative colitis	DKTatlas lh isthmuscingulate area	Weighted mode	0.995986	1.04833	0.946253	0.878744	0.0731964
546	Ulcerative colitis	DKTatlas lh isthmuscingulate area	MR RAPS	1.00832	1.03448	0.982823	0.525951	0.151462
547	Crohn's disease	DKTatlas lh lateraloccipital area	Inverse variance weighted (multiplicative random effects)	1.00329	1.02056	0.98631	0.706057	0.0717072
547	Crohn's disease	DKTatlas lh lateraloccipital area	MR Egger	1.00736	1.05487	0.961998	0.749365	0.161915
547	Crohn's disease	DKTatlas lh lateraloccipital area	Inverse variance weighted (fixed effects)	1.00329	1.02356	0.983423	0.74755	0.0717072
547	Crohn's disease	DKTatlas lh lateraloccipital area	Weighted median	1.00935	1.04114	0.978531	0.556432	0.232151
547	Crohn's disease	DKTatlas lh lateraloccipital area	Weighted mode	1.01058	1.05084	0.971867	0.600227	0.283802
547	Crohn's disease	DKTatlas lh lateraloccipital area	MR RAPS	1.00333	1.02396	0.983111	0.749179	0.0721852
548	Ulcerative colitis	DKTatlas lh lateraloccipital area	Inverse variance weighted (multiplicative random effects)	0.998731	1.02237	0.975643	0.915279	0.0522528
548	Ulcerative colitis	DKTatlas lh lateraloccipital area	MR Egger	0.984664	1.06124	0.91361	0.676558	0.400158
548	Ulcerative colitis	DKTatlas lh lateraloccipital area	Inverse variance weighted (fixed effects)	0.998731	1.02483	0.973299	0.923155	0.0522528
548	Ulcerative colitis	DKTatlas lh lateraloccipital area	Weighted median	1.00138	1.03841	0.965671	0.940674	0.0526581
548	Ulcerative colitis	DKTatlas lh lateraloccipital area	Weighted mode	1.00732	1.05599	0.960889	0.764051	0.126928
548	Ulcerative colitis	DKTatlas lh lateraloccipital area	MR RAPS	0.998716	1.02532	0.972799	0.923694	0.0523078
549	Crohn's disease	DKTatlas lh lateralorbitofrontal area	Inverse variance weighted (multiplicative random effects)	1.00434	1.02041	0.988529	0.592412	0.0941564
549	Crohn's disease	DKTatlas lh lateralorbitofrontal area	MR Egger	0.974176	1.01381	0.936092	0.192546	0.959816
549	Crohn's disease	DKTatlas lh lateralorbitofrontal area	Inverse variance weighted (fixed effects)	1.00434	1.02188	0.987107	0.623546	0.0941564
549	Crohn's disease	DKTatlas lh lateralorbitofrontal area	Weighted median	0.986899	1.01272	0.961733	0.317005	0.463278
549	Crohn's disease	DKTatlas lh lateralorbitofrontal area	Weighted mode	0.979028	1.00971	0.949282	0.185774	0.851538
549	Crohn's disease	DKTatlas lh lateralorbitofrontal area	MR RAPS	1.0044	1.02224	0.986877	0.624801	0.0953405
550	Ulcerative colitis	DKTatlas lh lateralorbitofrontal area	Inverse variance weighted (multiplicative random effects)	0.99225	1.02007	0.965193	0.581263	0.1519
550	Ulcerative colitis	DKTatlas lh lateralorbitofrontal area	MR Egger	1.01275	1.09844	0.93375	0.752315	0.324407
550	Ulcerative colitis	DKTatlas lh lateralorbitofrontal area	Inverse variance weighted (fixed effects)	0.99225	1.01463	0.97036	0.494272	0.1519
550	Ulcerative colitis	DKTatlas lh lateralorbitofrontal area	Weighted median	0.991444	1.02605	0.958007	0.623511	0.174981
550	Ulcerative colitis	DKTatlas lh lateralorbitofrontal area	Weighted mode	1.00834	1.06229	0.957121	0.757093	0.166442
550	Ulcerative colitis	DKTatlas lh lateralorbitofrontal area	MR RAPS	0.992062	1.01474	0.969892	0.489452	0.157088
551	Crohn's disease	DKTatlas lh lingual area	Inverse variance weighted (multiplicative random effects)	1.00612	1.02823	0.984483	0.58238	0.119188
551	Crohn's disease	DKTatlas lh lingual area	MR Egger	0.987097	1.03861	0.93814	0.60878	0.370286
551	Crohn's disease	DKTatlas lh lingual area	Inverse variance weighted (fixed effects)	1.00612	1.02858	0.984145	0.588261	0.119188
551	Crohn's disease	DKTatlas lh lingual area	Weighted median	0.990775	1.02709	0.955741	0.613835	0.213349
551	Crohn's disease	DKTatlas lh lingual area	Weighted mode	0.986502	1.02729	0.947335	0.514623	0.399163
551	Crohn's disease	DKTatlas lh lingual area	MR RAPS	1.0062	1.02903	0.983878	0.589073	0.121179
552	Ulcerative colitis	DKTatlas lh lingual area	Inverse variance weighted (multiplicative random effects)	1.00261	1.02996	0.97598	0.849585	0.0586221
552	Ulcerative colitis	DKTatlas lh lingual area	MR Egger	0.97187	1.05559	0.894787	0.486335	0.85111
552	Ulcerative colitis	DKTatlas lh lingual area	Inverse variance weighted (fixed effects)	1.00261	1.03155	0.974474	0.857657	0.0586221
552	Ulcerative colitis	DKTatlas lh lingual area	Weighted median	0.987746	1.03231	0.945104	0.583952	0.253832
552	Ulcerative colitis	DKTatlas lh lingual area	Weighted mode	0.984237	1.0462	0.925947	0.613707	0.386044
552	Ulcerative colitis	DKTatlas lh lingual area	MR RAPS	1.00265	1.03212	0.974009	0.858154	0.0588752
553	Crohn's disease	DKTatlas lh medialorbitofrontal area	Inverse variance weighted (multiplicative random effects)	0.988463	1.00537	0.971843	0.179847	0.368945
553	Crohn's disease	DKTatlas lh medialorbitofrontal area	MR Egger	0.974107	1.0147	0.935135	0.201712	0.957
553	Crohn's disease	DKTatlas lh medialorbitofrontal area	Inverse variance weighted (fixed effects)	0.988463	1.00612	0.971116	0.198945	0.368945
553	Crohn's disease	DKTatlas lh medialorbitofrontal area	Weighted median	0.979201	1.00791	0.951305	0.154049	0.837621
553	Crohn's disease	DKTatlas lh medialorbitofrontal area	Weighted mode	0.978452	1.01104	0.946915	0.199965	0.862586
553	Crohn's disease	DKTatlas lh medialorbitofrontal area	MR RAPS	0.988307	1.00625	0.970682	0.20014	0.377321
554	Ulcerative colitis	DKTatlas lh medialorbitofrontal area	Inverse variance weighted (multiplicative random effects)	1.00361	1.0344	0.973739	0.815065	0.0707401
554	Ulcerative colitis	DKTatlas lh medialorbitofrontal area	MR Egger	1.02016	1.11512	0.933279	0.650444	0.648991
554	Ulcerative colitis	DKTatlas lh medialorbitofrontal area	Inverse variance weighted (fixed effects)	1.00361	1.0268	0.980947	0.757013	0.0707401
554	Ulcerative colitis	DKTatlas lh medialorbitofrontal area	Weighted median	1.0145	1.05378	0.976693	0.457465	0.393583
554	Ulcerative colitis	DKTatlas lh medialorbitofrontal area	Weighted mode	1.01387	1.06858	0.961965	0.61117	0.365804
554	Ulcerative colitis	DKTatlas lh medialorbitofrontal area	MR RAPS	1.00371	1.02718	0.980769	0.753687	0.0718618
555	Crohn's disease	DKTatlas lh middletemporal area	Inverse variance weighted (multiplicative random effects)	0.984067	1.00277	0.965709	0.0945922	0.595526
555	Crohn's disease	DKTatlas lh middletemporal area	MR Egger	1.00423	1.04869	0.961661	0.844726	0.0892158
555	Crohn's disease	DKTatlas lh middletemporal area	Inverse variance weighted (fixed effects)	0.984067	1.00242	0.966051	0.0884477	0.595526
555	Crohn's disease	DKTatlas lh middletemporal area	Weighted median	0.986427	1.01445	0.959173	0.339049	0.465509
555	Crohn's disease	DKTatlas lh middletemporal area	Weighted mode	0.992616	1.02688	0.959492	0.670939	0.173971
555	Crohn's disease	DKTatlas lh middletemporal area	MR RAPS	0.983808	1.00245	0.965516	0.0882277	0.60946
556	Ulcerative colitis	DKTatlas lh middletemporal area	Inverse variance weighted (multiplicative random effects)	0.990166	1.01233	0.96849	0.381538	0.200014
556	Ulcerative colitis	DKTatlas lh middletemporal area	MR Egger	1.00465	1.07676	0.937372	0.892057	0.081931
556	Ulcerative colitis	DKTatlas lh middletemporal area	Inverse variance weighted (fixed effects)	0.990166	1.01452	0.966402	0.425274	0.200014
556	Ulcerative colitis	DKTatlas lh middletemporal area	Weighted median	0.995185	1.03047	0.961112	0.785968	0.0845762
556	Ulcerative colitis	DKTatlas lh middletemporal area	Weighted mode	0.997581	1.04749	0.95005	0.923211	0.058588
556	Ulcerative colitis	DKTatlas lh middletemporal area	MR RAPS	0.990032	1.01484	0.965828	0.427602	0.204263
557	Crohn's disease	DKTatlas lh parahippocampal area	Inverse variance weighted (multiplicative random effects)	0.988813	1.00837	0.969631	0.260315	0.301161
557	Crohn's disease	DKTatlas lh parahippocampal area	MR Egger	0.983186	1.0325	0.936224	0.48795	0.58231
557	Crohn's disease	DKTatlas lh parahippocampal area	Inverse variance weighted (fixed effects)	0.988813	1.01005	0.968023	0.299391	0.301161
557	Crohn's disease	DKTatlas lh parahippocampal area	Weighted median	0.982363	1.01511	0.950673	0.287492	0.623606
557	Crohn's disease	DKTatlas lh parahippocampal area	Weighted mode	0.985862	1.02796	0.945487	0.508335	0.444455
557	Crohn's disease	DKTatlas lh parahippocampal area	MR RAPS	0.988673	1.01027	0.96754	0.301413	0.30746
558	Ulcerative colitis	DKTatlas lh parahippocampal area	Inverse variance weighted (multiplicative random effects)	0.981827	1.00924	0.955155	0.191846	0.502415
558	Ulcerative colitis	DKTatlas lh parahippocampal area	MR Egger	0.95745	1.03794	0.883199	0.280341	0.996649
558	Ulcerative colitis	DKTatlas lh parahippocampal area	Inverse variance weighted (fixed effects)	0.981827	1.00908	0.955314	0.189148	0.502415
558	Ulcerative colitis	DKTatlas lh parahippocampal area	Weighted median	0.96047	0.998581	0.923813	0.0421994	0.991139
558	Ulcerative colitis	DKTatlas lh parahippocampal area	Weighted mode	0.962835	1.01379	0.914446	0.160339	0.982401
558	Ulcerative colitis	DKTatlas lh parahippocampal area	MR RAPS	0.981534	1.00926	0.954572	0.189673	0.515194
559	Crohn's disease	DKTatlas lh paracentral area	Inverse variance weighted (multiplicative random effects)	0.989961	1.0106	0.96974	0.337907	0.26157
559	Crohn's disease	DKTatlas lh paracentral area	MR Egger	0.938951	0.983906	0.89605	0.00964366	1
559	Crohn's disease	DKTatlas lh paracentral area	Inverse variance weighted (fixed effects)	0.989961	1.01025	0.970079	0.329648	0.26157
559	Crohn's disease	DKTatlas lh paracentral area	Weighted median	0.983992	1.01396	0.954907	0.291774	0.560211
559	Crohn's disease	DKTatlas lh paracentral area	Weighted mode	0.968947	1.00866	0.930797	0.131622	0.985058
559	Crohn's disease	DKTatlas lh paracentral area	MR RAPS	0.989809	1.01041	0.969632	0.329676	0.26807
560	Ulcerative colitis	DKTatlas lh paracentral area	Inverse variance weighted (multiplicative random effects)	0.977526	1.00463	0.951152	0.103339	0.703405
560	Ulcerative colitis	DKTatlas lh paracentral area	MR Egger	0.991273	1.07453	0.914466	0.825897	0.160693
560	Ulcerative colitis	DKTatlas lh paracentral area	Inverse variance weighted (fixed effects)	0.977526	1.00341	0.952305	0.088308	0.703405
560	Ulcerative colitis	DKTatlas lh paracentral area	Weighted median	0.987644	1.0269	0.949891	0.531799	0.275897
560	Ulcerative colitis	DKTatlas lh paracentral area	Weighted mode	1.00225	1.07207	0.936982	0.948182	0.0570114
560	Ulcerative colitis	DKTatlas lh paracentral area	MR RAPS	0.977126	1.00344	0.951503	0.0878594	0.718772
563	Crohn's disease	DKTatlas lh parsopercularis area	Inverse variance weighted (multiplicative random effects)	0.996687	1.01889	0.974966	0.767881	0.0697681
563	Crohn's disease	DKTatlas lh parsopercularis area	MR Egger	1.00932	1.06208	0.959191	0.714565	0.211491
563	Crohn's disease	DKTatlas lh parsopercularis area	Inverse variance weighted (fixed effects)	0.996687	1.01909	0.974774	0.769878	0.0697681
563	Crohn's disease	DKTatlas lh parsopercularis area	Weighted median	1.00799	1.04191	0.97518	0.63731	0.167895
563	Crohn's disease	DKTatlas lh parsopercularis area	Weighted mode	1.00189	1.04421	0.961282	0.929164	0.0563579
563	Crohn's disease	DKTatlas lh parsopercularis area	MR RAPS	0.996638	1.01939	0.974391	0.769991	0.0703684
564	Ulcerative colitis	DKTatlas lh parsopercularis area	Inverse variance weighted (multiplicative random effects)	1.00478	1.02891	0.981229	0.693299	0.0792779
564	Ulcerative colitis	DKTatlas lh parsopercularis area	MR Egger	1.03629	1.12556	0.954096	0.385593	0.963406
564	Ulcerative colitis	DKTatlas lh parsopercularis area	Inverse variance weighted (fixed effects)	1.00478	1.03379	0.976589	0.74238	0.0792779
564	Ulcerative colitis	DKTatlas lh parsopercularis area	Weighted median	1.03477	1.07827	0.993022	0.103802	0.949149
564	Ulcerative colitis	DKTatlas lh parsopercularis area	Weighted mode	1.04406	1.10325	0.988053	0.135811	0.995091
564	Ulcerative colitis	DKTatlas lh parsopercularis area	MR RAPS	1.00484	1.03443	0.976102	0.744284	0.0799768
565	Crohn's disease	DKTatlas lh parsorbitalis area	Inverse variance weighted (multiplicative random effects)	1.00204	1.01868	0.985667	0.808492	0.0579346
565	Crohn's disease	DKTatlas lh parsorbitalis area	MR Egger	1.0079	1.05763	0.960511	0.743012	0.173597
565	Crohn's disease	DKTatlas lh parsorbitalis area	Inverse variance weighted (fixed effects)	1.00204	1.02319	0.981324	0.848417	0.0579346
565	Crohn's disease	DKTatlas lh parsorbitalis area	Weighted median	0.998524	1.03137	0.966728	0.928726	0.0541609
565	Crohn's disease	DKTatlas lh parsorbitalis area	Weighted mode	0.994971	1.03078	0.960408	0.781302	0.099605
565	Crohn's disease	DKTatlas lh parsorbitalis area	MR RAPS	1.00206	1.02361	0.980964	0.849778	0.0580821
566	Ulcerative colitis	DKTatlas lh parsorbitalis area	Inverse variance weighted (multiplicative random effects)	1.00123	1.02606	0.976996	0.921756	0.0519151
566	Ulcerative colitis	DKTatlas lh parsorbitalis area	MR Egger	1.01651	1.10093	0.938568	0.677818	0.406899
566	Ulcerative colitis	DKTatlas lh parsorbitalis area	Inverse variance weighted (fixed effects)	1.00123	1.02936	0.973869	0.930783	0.0519151
566	Ulcerative colitis	DKTatlas lh parsorbitalis area	Weighted median	0.995187	1.03559	0.956357	0.812179	0.0800294
566	Ulcerative colitis	DKTatlas lh parsorbitalis area	Weighted mode	0.980527	1.04078	0.923759	0.523178	0.544173
566	Ulcerative colitis	DKTatlas lh parsorbitalis area	MR RAPS	1.00124	1.02992	0.973365	0.931204	0.0519656
567	Crohn's disease	DKTatlas lh parstriangularis area	Inverse variance weighted (multiplicative random effects)	0.995526	1.01882	0.972764	0.703976	0.0869921
567	Crohn's disease	DKTatlas lh parstriangularis area	MR Egger	1.0058	1.06149	0.953027	0.829523	0.112114
567	Crohn's disease	DKTatlas lh parstriangularis area	Inverse variance weighted (fixed effects)	0.995526	1.01772	0.973819	0.690157	0.0869921
567	Crohn's disease	DKTatlas lh parstriangularis area	Weighted median	0.983285	1.01666	0.951004	0.322289	0.562071
567	Crohn's disease	DKTatlas lh parstriangularis area	Weighted mode	0.984476	1.02686	0.943841	0.471136	0.501682
567	Crohn's disease	DKTatlas lh parstriangularis area	MR RAPS	0.995451	1.01797	0.97343	0.689537	0.088269
568	Ulcerative colitis	DKTatlas lh parstriangularis area	Inverse variance weighted (multiplicative random effects)	1.0128	1.04618	0.980486	0.441971	0.267658
568	Ulcerative colitis	DKTatlas lh parstriangularis area	MR Egger	1.03974	1.14365	0.945267	0.410277	0.984152
568	Ulcerative colitis	DKTatlas lh parstriangularis area	Inverse variance weighted (fixed effects)	1.0128	1.04199	0.984436	0.380099	0.267658
568	Ulcerative colitis	DKTatlas lh parstriangularis area	Weighted median	1.0152	1.05909	0.973123	0.484886	0.354938
568	Ulcerative colitis	DKTatlas lh parstriangularis area	Weighted mode	1.01228	1.07601	0.952331	0.697844	0.250361
568	Ulcerative colitis	DKTatlas lh parstriangularis area	MR RAPS	1.01306	1.04271	0.984249	0.378078	0.276482
569	Crohn's disease	DKTatlas lh pericalcarine area	Inverse variance weighted (multiplicative random effects)	1.01909	1.04344	0.995309	0.116479	0.633532
569	Crohn's disease	DKTatlas lh pericalcarine area	MR Egger	1.00941	1.0665	0.955372	0.732719	0.206784
569	Crohn's disease	DKTatlas lh pericalcarine area	Inverse variance weighted (fixed effects)	1.01909	1.04329	0.99546	0.11414	0.633532
569	Crohn's disease	DKTatlas lh pericalcarine area	Weighted median	1.01978	1.06011	0.980985	0.322287	0.663916
569	Crohn's disease	DKTatlas lh pericalcarine area	Weighted mode	1.0099	1.0591	0.962989	0.68691	0.223972
569	Crohn's disease	DKTatlas lh pericalcarine area	MR RAPS	1.01938	1.04397	0.995374	0.114401	0.646567
570	Ulcerative colitis	DKTatlas lh pericalcarine area	Inverse variance weighted (multiplicative random effects)	0.999528	1.02551	0.974208	0.971228	0.0502653
570	Ulcerative colitis	DKTatlas lh pericalcarine area	MR Egger	0.993971	1.08522	0.910391	0.889154	0.0945309
570	Ulcerative colitis	DKTatlas lh pericalcarine area	Inverse variance weighted (fixed effects)	0.999528	1.03024	0.969734	0.975603	0.0502653
570	Ulcerative colitis	DKTatlas lh pericalcarine area	Weighted median	1.00842	1.05348	0.965285	0.706963	0.136964
570	Ulcerative colitis	DKTatlas lh pericalcarine area	Weighted mode	1.03574	1.12072	0.957195	0.389767	0.947855
570	Ulcerative colitis	DKTatlas lh pericalcarine area	MR RAPS	0.999522	1.03084	0.969157	0.975787	0.0502716
571	Crohn's disease	DKTatlas lh postcentral area	Inverse variance weighted (multiplicative random effects)	1.0005	1.02425	0.977299	0.966914	0.0505413
571	Crohn's disease	DKTatlas lh postcentral area	MR Egger	0.962877	1.01528	0.913178	0.157074	0.999498
571	Crohn's disease	DKTatlas lh postcentral area	Inverse variance weighted (fixed effects)	1.0005	1.01878	0.982544	0.957141	0.0505413
571	Crohn's disease	DKTatlas lh postcentral area	Weighted median	0.986103	1.01617	0.956926	0.361102	0.491317
571	Crohn's disease	DKTatlas lh postcentral area	Weighted mode	0.96932	1.00509	0.934821	0.0997108	0.99088
571	Crohn's disease	DKTatlas lh postcentral area	MR RAPS	1.00051	1.01897	0.982388	0.956394	0.0505711
572	Ulcerative colitis	DKTatlas lh postcentral area	Inverse variance weighted (multiplicative random effects)	1.00089	1.03171	0.970994	0.954164	0.0512209
572	Ulcerative colitis	DKTatlas lh postcentral area	MR Egger	0.97919	1.07055	0.895627	0.633789	0.685248
572	Ulcerative colitis	DKTatlas lh postcentral area	Inverse variance weighted (fixed effects)	1.00089	1.02452	0.977801	0.940467	0.0512209
572	Ulcerative colitis	DKTatlas lh postcentral area	Weighted median	0.979114	1.01776	0.941933	0.285228	0.688453
572	Ulcerative colitis	DKTatlas lh postcentral area	Weighted mode	0.96046	1.02456	0.900371	0.230503	0.996878
572	Ulcerative colitis	DKTatlas lh postcentral area	MR RAPS	1.00092	1.0248	0.977586	0.939347	0.0512943
573	Crohn's disease	DKTatlas lh posteriorcingulate area	Inverse variance weighted (multiplicative random effects)	1.00987	1.0298	0.990324	0.324696	0.249786
573	Crohn's disease	DKTatlas lh posteriorcingulate area	MR Egger	1.01273	1.06128	0.966393	0.588311	0.379399
573	Crohn's disease	DKTatlas lh posteriorcingulate area	Inverse variance weighted (fixed effects)	1.00987	1.03061	0.989542	0.343856	0.249786
573	Crohn's disease	DKTatlas lh posteriorcingulate area	Weighted median	1.01846	1.04989	0.98797	0.238169	0.666698
573	Crohn's disease	DKTatlas lh posteriorcingulate area	Weighted mode	1.0169	1.05268	0.982328	0.348067	0.590781
573	Crohn's disease	DKTatlas lh posteriorcingulate area	MR RAPS	1.01	1.03109	0.989341	0.345333	0.2552
574	Ulcerative colitis	DKTatlas lh posteriorcingulate area	Inverse variance weighted (multiplicative random effects)	1.003	1.03054	0.976195	0.828496	0.062395
574	Ulcerative colitis	DKTatlas lh posteriorcingulate area	MR Egger	1.06059	1.14508	0.982332	0.12789	0.999997
574	Ulcerative colitis	DKTatlas lh posteriorcingulate area	Inverse variance weighted (fixed effects)	1.003	1.02964	0.977046	0.822889	0.062395
574	Ulcerative colitis	DKTatlas lh posteriorcingulate area	Weighted median	1.01464	1.05469	0.976104	0.462004	0.356323
574	Ulcerative colitis	DKTatlas lh posteriorcingulate area	Weighted mode	1.01821	1.0666	0.972013	0.452198	0.506547
574	Ulcerative colitis	DKTatlas lh posteriorcingulate area	MR RAPS	1.00305	1.03014	0.976671	0.82278	0.0628293
575	Crohn's disease	DKTatlas lh precentral area	Inverse variance weighted (multiplicative random effects)	0.996851	1.01762	0.976506	0.764335	0.0717287
575	Crohn's disease	DKTatlas lh precentral area	MR Egger	0.974123	1.02148	0.928959	0.271185	0.949712
575	Crohn's disease	DKTatlas lh precentral area	Inverse variance weighted (fixed effects)	0.996851	1.01539	0.978646	0.737313	0.0717287
575	Crohn's disease	DKTatlas lh precentral area	Weighted median	0.98161	1.00915	0.954823	0.188553	0.722
575	Crohn's disease	DKTatlas lh precentral area	Weighted mode	0.975354	1.00702	0.944685	0.133673	0.928971
575	Crohn's disease	DKTatlas lh precentral area	MR RAPS	0.996789	1.01558	0.97835	0.73566	0.0726025
576	Ulcerative colitis	DKTatlas lh precentral area	Inverse variance weighted (multiplicative random effects)	0.994942	1.02252	0.96811	0.716199	0.0898117
576	Ulcerative colitis	DKTatlas lh precentral area	MR Egger	0.980029	1.06225	0.904176	0.612939	0.641447
576	Ulcerative colitis	DKTatlas lh precentral area	Inverse variance weighted (fixed effects)	0.994942	1.01885	0.971598	0.6755	0.0898117
576	Ulcerative colitis	DKTatlas lh precentral area	Weighted median	1.01358	1.05202	0.976541	0.477616	0.341922
576	Ulcerative colitis	DKTatlas lh precentral area	Weighted mode	1.01776	1.08167	0.957634	0.575116	0.526664
576	Ulcerative colitis	DKTatlas lh precentral area	MR RAPS	0.994839	1.01911	0.971149	0.6739	0.0914848
577	Crohn's disease	DKTatlas lh precuneus area	Inverse variance weighted (multiplicative random effects)	1.00906	1.0297	0.988833	0.38262	0.229058
577	Crohn's disease	DKTatlas lh precuneus area	MR Egger	0.989281	1.0366	0.944122	0.643704	0.306157
577	Crohn's disease	DKTatlas lh precuneus area	Inverse variance weighted (fixed effects)	1.00906	1.02853	0.989956	0.355004	0.229058
577	Crohn's disease	DKTatlas lh precuneus area	Weighted median	0.993005	1.02609	0.960988	0.674634	0.157102
577	Crohn's disease	DKTatlas lh precuneus area	Weighted mode	0.99386	1.03375	0.955511	0.760612	0.131859
577	Crohn's disease	DKTatlas lh precuneus area	MR RAPS	1.00921	1.02898	0.989826	0.354044	0.235258
578	Ulcerative colitis	DKTatlas lh precuneus area	Inverse variance weighted (multiplicative random effects)	1.01232	1.03793	0.987344	0.336723	0.282515
578	Ulcerative colitis	DKTatlas lh precuneus area	MR Egger	1.04072	1.11946	0.967516	0.272928	0.994758
578	Ulcerative colitis	DKTatlas lh precuneus area	Inverse variance weighted (fixed effects)	1.01232	1.03756	0.987694	0.329803	0.282515
578	Ulcerative colitis	DKTatlas lh precuneus area	Weighted median	1.01835	1.05605	0.982002	0.326753	0.538003
578	Ulcerative colitis	DKTatlas lh precuneus area	Weighted mode	1.01599	1.0644	0.969788	0.509152	0.433736
578	Ulcerative colitis	DKTatlas lh precuneus area	MR RAPS	1.01253	1.03821	0.987491	0.329631	0.290649
579	Crohn's disease	DKTatlas lh rostralanteriorcingulate area	Inverse variance weighted (multiplicative random effects)	0.99982	1.01823	0.981739	0.984533	0.0500713
579	Crohn's disease	DKTatlas lh rostralanteriorcingulate area	MR Egger	0.957954	0.998861	0.918722	0.0445185	0.999968
579	Crohn's disease	DKTatlas lh rostralanteriorcingulate area	Inverse variance weighted (fixed effects)	0.99982	1.01814	0.981832	0.984453	0.0500713
579	Crohn's disease	DKTatlas lh rostralanteriorcingulate area	Weighted median	0.987055	1.01412	0.960713	0.345118	0.437181
579	Crohn's disease	DKTatlas lh rostralanteriorcingulate area	Weighted mode	0.973263	1.00636	0.94126	0.120016	0.963325
579	Crohn's disease	DKTatlas lh rostralanteriorcingulate area	MR RAPS	0.999817	1.01841	0.981566	0.984428	0.0500737
580	Ulcerative colitis	DKTatlas lh rostralanteriorcingulate area	Inverse variance weighted (multiplicative random effects)	1.00138	1.02397	0.979297	0.90332	0.0529433
580	Ulcerative colitis	DKTatlas lh rostralanteriorcingulate area	MR Egger	0.989871	1.05939	0.924913	0.761537	0.218517
580	Ulcerative colitis	DKTatlas lh rostralanteriorcingulate area	Inverse variance weighted (fixed effects)	1.00138	1.02508	0.97823	0.907804	0.0529433
580	Ulcerative colitis	DKTatlas lh rostralanteriorcingulate area	Weighted median	1.00314	1.03743	0.96998	0.854988	0.0652427
580	Ulcerative colitis	DKTatlas lh rostralanteriorcingulate area	Weighted mode	0.999019	1.06168	0.94006	0.974978	0.0514832
580	Ulcerative colitis	DKTatlas lh rostralanteriorcingulate area	MR RAPS	1.00141	1.02552	0.977858	0.907897	0.0530395
581	Crohn's disease	DKTatlas lh rostralmiddlefrontal area	Inverse variance weighted (multiplicative random effects)	0.997604	1.0176	0.977999	0.812754	0.0624933
581	Crohn's disease	DKTatlas lh rostralmiddlefrontal area	MR Egger	0.982385	1.02866	0.938195	0.439865	0.684077
581	Crohn's disease	DKTatlas lh rostralmiddlefrontal area	Inverse variance weighted (fixed effects)	0.997604	1.01618	0.97937	0.798828	0.0624933
581	Crohn's disease	DKTatlas lh rostralmiddlefrontal area	Weighted median	0.995236	1.02579	0.965596	0.756874	0.100432
581	Crohn's disease	DKTatlas lh rostralmiddlefrontal area	Weighted mode	1.00341	1.04389	0.964498	0.86685	0.0753492
581	Crohn's disease	DKTatlas lh rostralmiddlefrontal area	MR RAPS	0.997564	1.01641	0.979068	0.798382	0.0629206
582	Ulcerative colitis	DKTatlas lh rostralmiddlefrontal area	Inverse variance weighted (multiplicative random effects)	1.00068	1.0291	0.973042	0.962212	0.0506946
582	Ulcerative colitis	DKTatlas lh rostralmiddlefrontal area	MR Egger	1.01947	1.10702	0.938845	0.63624	0.602188
582	Ulcerative colitis	DKTatlas lh rostralmiddlefrontal area	Inverse variance weighted (fixed effects)	1.00068	1.02473	0.977185	0.95546	0.0506946
582	Ulcerative colitis	DKTatlas lh rostralmiddlefrontal area	Weighted median	0.986535	1.02283	0.951526	0.462083	0.344649
582	Ulcerative colitis	DKTatlas lh rostralmiddlefrontal area	Weighted mode	0.987864	1.03426	0.94355	0.605903	0.28968
582	Ulcerative colitis	DKTatlas lh rostralmiddlefrontal area	MR RAPS	1.00069	1.0251	0.976862	0.955156	0.0507247
585	Crohn's disease	DKTatlas lh superiorfrontal area	Inverse variance weighted (multiplicative random effects)	1.00764	1.02657	0.989062	0.422811	0.196399
585	Crohn's disease	DKTatlas lh superiorfrontal area	MR Egger	0.976782	1.0186	0.936677	0.264355	0.925488
585	Crohn's disease	DKTatlas lh superiorfrontal area	Inverse variance weighted (fixed effects)	1.00764	1.02447	0.991085	0.36789	0.196399
585	Crohn's disease	DKTatlas lh superiorfrontal area	Weighted median	0.989436	1.01713	0.962493	0.450871	0.336485
585	Crohn's disease	DKTatlas lh superiorfrontal area	Weighted mode	0.982502	1.01317	0.952759	0.267077	0.72445
585	Crohn's disease	DKTatlas lh superiorfrontal area	MR RAPS	1.00778	1.02485	0.991001	0.365469	0.202153
586	Ulcerative colitis	DKTatlas lh superiorfrontal area	Inverse variance weighted (multiplicative random effects)	0.998093	1.02614	0.970809	0.892633	0.056158
586	Ulcerative colitis	DKTatlas lh superiorfrontal area	MR Egger	1.02638	1.11304	0.946457	0.517074	0.885034
586	Ulcerative colitis	DKTatlas lh superiorfrontal area	Inverse variance weighted (fixed effects)	0.998093	1.01966	0.976979	0.861107	0.056158
586	Ulcerative colitis	DKTatlas lh superiorfrontal area	Weighted median	0.998846	1.03175	0.966995	0.944314	0.0522493
586	Ulcerative colitis	DKTatlas lh superiorfrontal area	Weighted mode	1.01308	1.05887	0.969266	0.568936	0.350572
586	Ulcerative colitis	DKTatlas lh superiorfrontal area	MR RAPS	0.998042	1.01987	0.976683	0.859025	0.0564972
587	Crohn's disease	DKTatlas lh superiorparietal area	Inverse variance weighted (multiplicative random effects)	1.01028	1.03594	0.985256	0.424114	0.260009
587	Crohn's disease	DKTatlas lh superiorparietal area	MR Egger	0.994005	1.05369	0.937704	0.83597	0.120762
587	Crohn's disease	DKTatlas lh superiorparietal area	Inverse variance weighted (fixed effects)	1.01028	1.03173	0.989281	0.339857	0.260009
587	Crohn's disease	DKTatlas lh superiorparietal area	Weighted median	0.996752	1.02981	0.96476	0.845051	0.0702588
587	Crohn's disease	DKTatlas lh superiorparietal area	Weighted mode	1.00268	1.04021	0.9665	0.887361	0.0636269
587	Crohn's disease	DKTatlas lh superiorparietal area	MR RAPS	1.0105	1.03223	0.989231	0.335827	0.269104
588	Ulcerative colitis	DKTatlas lh superiorparietal area	Inverse variance weighted (multiplicative random effects)	1.01708	1.04015	0.994525	0.138823	0.446163
588	Ulcerative colitis	DKTatlas lh superiorparietal area	MR Egger	1.07064	1.1583	0.989606	0.0870489	1
588	Ulcerative colitis	DKTatlas lh superiorparietal area	Inverse variance weighted (fixed effects)	1.01708	1.04502	0.989884	0.220681	0.446163
588	Ulcerative colitis	DKTatlas lh superiorparietal area	Weighted median	1.03322	1.07464	0.993397	0.103181	0.94116
588	Ulcerative colitis	DKTatlas lh superiorparietal area	Weighted mode	1.04234	1.10244	0.985524	0.157407	0.994077
588	Ulcerative colitis	DKTatlas lh superiorparietal area	MR RAPS	1.01727	1.0458	0.989515	0.225106	0.453968
589	Crohn's disease	DKTatlas lh superiortemporal area	Inverse variance weighted (multiplicative random effects)	0.997415	1.01577	0.979389	0.78092	0.0657092
589	Crohn's disease	DKTatlas lh superiortemporal area	MR Egger	0.969166	1.01006	0.929929	0.133697	0.99394
589	Crohn's disease	DKTatlas lh superiortemporal area	Inverse variance weighted (fixed effects)	0.997415	1.01463	0.980494	0.766884	0.0657092
589	Crohn's disease	DKTatlas lh superiortemporal area	Weighted median	0.983925	1.01047	0.958077	0.232803	0.63666
589	Crohn's disease	DKTatlas lh superiortemporal area	Weighted mode	0.978814	1.00907	0.949465	0.175643	0.862741
589	Crohn's disease	DKTatlas lh superiortemporal area	MR RAPS	0.997371	1.01483	0.980209	0.766292	0.066255
590	Ulcerative colitis	DKTatlas lh superiortemporal area	Inverse variance weighted (multiplicative random effects)	0.989635	1.01047	0.969233	0.326916	0.237659
590	Ulcerative colitis	DKTatlas lh superiortemporal area	MR Egger	0.98999	1.05557	0.928487	0.751004	0.224755
590	Ulcerative colitis	DKTatlas lh superiortemporal area	Inverse variance weighted (fixed effects)	0.989635	1.01172	0.968034	0.354786	0.237659
590	Ulcerative colitis	DKTatlas lh superiortemporal area	Weighted median	0.971579	1.0041	0.940112	0.0860729	0.931459
590	Ulcerative colitis	DKTatlas lh superiortemporal area	Weighted mode	0.969549	1.01578	0.925422	0.203099	0.958855
590	Ulcerative colitis	DKTatlas lh superiortemporal area	MR RAPS	0.989484	1.01197	0.967501	0.356361	0.2433
591	Crohn's disease	DKTatlas lh supramarginal area	Inverse variance weighted (multiplicative random effects)	0.99934	1.01774	0.981269	0.943474	0.0508947
591	Crohn's disease	DKTatlas lh supramarginal area	MR Egger	0.971231	1.01559	0.92881	0.194204	0.974523
591	Crohn's disease	DKTatlas lh supramarginal area	Inverse variance weighted (fixed effects)	0.99934	1.01889	0.980166	0.946751	0.0508947
591	Crohn's disease	DKTatlas lh supramarginal area	Weighted median	0.988523	1.01878	0.959167	0.452935	0.339426
591	Crohn's disease	DKTatlas lh supramarginal area	Weighted mode	0.985156	1.02185	0.949777	0.427598	0.516913
591	Crohn's disease	DKTatlas lh supramarginal area	MR RAPS	0.999331	1.0192	0.979848	0.946905	0.0509188
592	Ulcerative colitis	DKTatlas lh supramarginal area	Inverse variance weighted (multiplicative random effects)	1.00625	1.03156	0.981556	0.623205	0.10748
592	Ulcerative colitis	DKTatlas lh supramarginal area	MR Egger	1.02364	1.10117	0.951559	0.518641	0.745968
592	Ulcerative colitis	DKTatlas lh supramarginal area	Inverse variance weighted (fixed effects)	1.00625	1.03171	0.981412	0.625248	0.10748
592	Ulcerative colitis	DKTatlas lh supramarginal area	Weighted median	1.00616	1.04394	0.969749	0.744004	0.105856
592	Ulcerative colitis	DKTatlas lh supramarginal area	Weighted mode	0.995751	1.05349	0.941175	0.883291	0.0765031
592	Ulcerative colitis	DKTatlas lh supramarginal area	MR RAPS	1.00635	1.03226	0.981084	0.625675	0.109394
593	Crohn's disease	DKTatlas lh transversetemporal area	Inverse variance weighted (multiplicative random effects)	0.997429	1.01648	0.97874	0.789667	0.0617656
593	Crohn's disease	DKTatlas lh transversetemporal area	MR Egger	0.980419	1.03168	0.931704	0.437412	0.689643
593	Crohn's disease	DKTatlas lh transversetemporal area	Inverse variance weighted (fixed effects)	0.997429	1.01992	0.975436	0.820976	0.0617656
593	Crohn's disease	DKTatlas lh transversetemporal area	Weighted median	0.984081	1.01785	0.951429	0.351305	0.512648
593	Crohn's disease	DKTatlas lh transversetemporal area	Weighted mode	0.974742	1.017	0.934238	0.244576	0.888163
593	Crohn's disease	DKTatlas lh transversetemporal area	MR RAPS	0.997401	1.02029	0.975031	0.822121	0.0620225
594	Ulcerative colitis	DKTatlas lh transversetemporal area	Inverse variance weighted (multiplicative random effects)	0.999164	1.0286	0.97057	0.954951	0.050887
594	Ulcerative colitis	DKTatlas lh transversetemporal area	MR Egger	0.979617	1.06696	0.899422	0.626124	0.581694
594	Ulcerative colitis	DKTatlas lh transversetemporal area	Inverse variance weighted (fixed effects)	0.999164	1.02798	0.971155	0.953998	0.050887
594	Ulcerative colitis	DKTatlas lh transversetemporal area	Weighted median	0.991286	1.03472	0.949673	0.689171	0.151194
594	Ulcerative colitis	DKTatlas lh transversetemporal area	Weighted mode	1.00287	1.06861	0.941175	0.93008	0.0604652
594	Ulcerative colitis	DKTatlas lh transversetemporal area	MR RAPS	0.99915	1.02848	0.97066	0.95408	0.0509149
595	Crohn's disease	DKTatlas lh insula area	Inverse variance weighted (multiplicative random effects)	0.9992	1.01597	0.982711	0.92494	0.0514538
595	Crohn's disease	DKTatlas lh insula area	MR Egger	0.990204	1.03101	0.951012	0.624997	0.283461
595	Crohn's disease	DKTatlas lh insula area	Inverse variance weighted (fixed effects)	0.9992	1.01685	0.981854	0.928671	0.0514538
595	Crohn's disease	DKTatlas lh insula area	Weighted median	1.00151	1.02819	0.97553	0.910301	0.0551987
595	Crohn's disease	DKTatlas lh insula area	Weighted mode	0.994965	1.02682	0.964094	0.755217	0.109571
595	Crohn's disease	DKTatlas lh insula area	MR RAPS	0.999189	1.01712	0.981571	0.928772	0.0514959
596	Ulcerative colitis	DKTatlas lh insula area	Inverse variance weighted (multiplicative random effects)	1.00906	1.03688	0.981989	0.515575	0.186586
596	Ulcerative colitis	DKTatlas lh insula area	MR Egger	1.01954	1.10481	0.940855	0.626345	0.627566
596	Ulcerative colitis	DKTatlas lh insula area	Inverse variance weighted (fixed effects)	1.00906	1.03211	0.986534	0.433544	0.186586
596	Ulcerative colitis	DKTatlas lh insula area	Weighted median	0.999643	1.03364	0.966766	0.983281	0.0502039
596	Ulcerative colitis	DKTatlas lh insula area	Weighted mode	0.990794	1.03984	0.944057	0.710186	0.193723
596	Ulcerative colitis	DKTatlas lh insula area	MR RAPS	1.00928	1.03265	0.986443	0.428898	0.19336
597	Crohn's disease	DKTatlas lh WhiteSurfArea area	Inverse variance weighted (multiplicative random effects)	0.999806	1.01396	0.985847	0.978435	0.0501222
597	Crohn's disease	DKTatlas lh WhiteSurfArea area	MR Egger	0.980705	1.01262	0.949798	0.2262	0.907257
597	Crohn's disease	DKTatlas lh WhiteSurfArea area	Inverse variance weighted (fixed effects)	0.999806	1.01211	0.987652	0.975212	0.0501222
597	Crohn's disease	DKTatlas lh WhiteSurfArea area	Weighted median	0.987901	1.00756	0.968626	0.225961	0.536172
597	Crohn's disease	DKTatlas lh WhiteSurfArea area	Weighted mode	0.984756	1.00647	0.96351	0.175127	0.735128
597	Crohn's disease	DKTatlas lh WhiteSurfArea area	MR RAPS	0.999802	1.01227	0.987493	0.975035	0.0501271
598	Ulcerative colitis	DKTatlas lh WhiteSurfArea area	Inverse variance weighted (multiplicative random effects)	0.998844	1.01784	0.980202	0.904232	0.0530598
598	Ulcerative colitis	DKTatlas lh WhiteSurfArea area	MR Egger	1.01604	1.0737	0.961471	0.560686	0.613206
598	Ulcerative colitis	DKTatlas lh WhiteSurfArea area	Inverse variance weighted (fixed effects)	0.998844	1.01472	0.983221	0.885668	0.0530598
598	Ulcerative colitis	DKTatlas lh WhiteSurfArea area	Weighted median	1.00508	1.03029	0.980481	0.688629	0.110357
598	Ulcerative colitis	DKTatlas lh WhiteSurfArea area	Weighted mode	1.00869	1.04179	0.976645	0.603173	0.231051
598	Ulcerative colitis	DKTatlas lh WhiteSurfArea area	MR RAPS	0.998817	1.0149	0.982986	0.884529	0.0532063
715	Crohn's disease	IDP T1 FAST ROIs L insular cortex	Inverse variance weighted (multiplicative random effects)	1.00254	1.02343	0.982085	0.809275	0.0645576
715	Crohn's disease	IDP T1 FAST ROIs L insular cortex	MR Egger	1.00569	1.05529	0.958418	0.813066	0.124567
715	Crohn's disease	IDP T1 FAST ROIs L insular cortex	Inverse variance weighted (fixed effects)	1.00254	1.02052	0.984883	0.779472	0.0645576
715	Crohn's disease	IDP T1 FAST ROIs L insular cortex	Weighted median	0.995389	1.02383	0.967742	0.747765	0.0990486
715	Crohn's disease	IDP T1 FAST ROIs L insular cortex	Weighted mode	0.990032	1.03296	0.948887	0.646192	0.288459
715	Crohn's disease	IDP T1 FAST ROIs L insular cortex	MR RAPS	1.0026	1.02079	0.984724	0.777495	0.0651948
716	Ulcerative colitis	IDP T1 FAST ROIs L insular cortex	Inverse variance weighted (multiplicative random effects)	1.01106	1.0386	0.98425	0.422422	0.251745
716	Ulcerative colitis	IDP T1 FAST ROIs L insular cortex	MR Egger	1.07382	1.15813	0.995646	0.0641683	1
716	Ulcerative colitis	IDP T1 FAST ROIs L insular cortex	Inverse variance weighted (fixed effects)	1.01106	1.03451	0.988141	0.34709	0.251745
716	Ulcerative colitis	IDP T1 FAST ROIs L insular cortex	Weighted median	1.00824	1.04407	0.973638	0.645066	0.160841
716	Ulcerative colitis	IDP T1 FAST ROIs L insular cortex	Weighted mode	1.01501	1.06788	0.964761	0.569457	0.415631
716	Ulcerative colitis	IDP T1 FAST ROIs L insular cortex	MR RAPS	1.01132	1.0351	0.988078	0.342694	0.261292
765	Crohn's disease	DKTatlas rh caudalanteriorcingulate area	Inverse variance weighted (multiplicative random effects)	1.00561	1.02959	0.982196	0.641397	0.105649
765	Crohn's disease	DKTatlas rh caudalanteriorcingulate area	MR Egger	0.99929	1.05578	0.945822	0.979314	0.0508709
765	Crohn's disease	DKTatlas rh caudalanteriorcingulate area	Inverse variance weighted (fixed effects)	1.00561	1.02904	0.982723	0.633658	0.105649
765	Crohn's disease	DKTatlas rh caudalanteriorcingulate area	Weighted median	1.00385	1.04209	0.967	0.840578	0.0757973
765	Crohn's disease	DKTatlas rh caudalanteriorcingulate area	Weighted mode	1.00826	1.05396	0.964544	0.717876	0.17266
765	Crohn's disease	DKTatlas rh caudalanteriorcingulate area	MR RAPS	1.00571	1.02949	0.982472	0.633282	0.107498
766	Ulcerative colitis	DKTatlas rh caudalanteriorcingulate area	Inverse variance weighted (multiplicative random effects)	1.00198	1.03333	0.97159	0.899733	0.0547687
766	Ulcerative colitis	DKTatlas rh caudalanteriorcingulate area	MR Egger	1.06252	1.16008	0.973177	0.169147	0.999992
766	Ulcerative colitis	DKTatlas rh caudalanteriorcingulate area	Inverse variance weighted (fixed effects)	1.00198	1.03217	0.972672	0.895993	0.0547687
766	Ulcerative colitis	DKTatlas rh caudalanteriorcingulate area	Weighted median	1.00766	1.05273	0.964509	0.732667	0.122996
766	Ulcerative colitis	DKTatlas rh caudalanteriorcingulate area	Weighted mode	1.01503	1.0788	0.955024	0.634901	0.335665
766	Ulcerative colitis	DKTatlas rh caudalanteriorcingulate area	MR RAPS	1.00202	1.03272	0.972223	0.895945	0.0549343
767	Crohn's disease	DKTatlas rh caudalmiddlefrontal area	Inverse variance weighted (multiplicative random effects)	1.0135	1.03947	0.98817	0.29914	0.407119
767	Crohn's disease	DKTatlas rh caudalmiddlefrontal area	MR Egger	0.977952	1.03596	0.923189	0.438985	0.818492
767	Crohn's disease	DKTatlas rh caudalmiddlefrontal area	Inverse variance weighted (fixed effects)	1.0135	1.03498	0.99246	0.210307	0.407119
767	Crohn's disease	DKTatlas rh caudalmiddlefrontal area	Weighted median	0.997632	1.0298	0.966469	0.883561	0.0607239
767	Crohn's disease	DKTatlas rh caudalmiddlefrontal area	Weighted mode	0.991843	1.02962	0.955449	0.669937	0.183649
767	Crohn's disease	DKTatlas rh caudalmiddlefrontal area	MR RAPS	1.0138	1.03556	0.992503	0.205711	0.422387
768	Ulcerative colitis	DKTatlas rh caudalmiddlefrontal area	Inverse variance weighted (multiplicative random effects)	1.01726	1.04629	0.989044	0.23307	0.454381
768	Ulcerative colitis	DKTatlas rh caudalmiddlefrontal area	MR Egger	1.02217	1.11068	0.940722	0.593743	0.657234
768	Ulcerative colitis	DKTatlas rh caudalmiddlefrontal area	Inverse variance weighted (fixed effects)	1.01726	1.04518	0.990098	0.215193	0.454381
768	Ulcerative colitis	DKTatlas rh caudalmiddlefrontal area	Weighted median	1.00853	1.04855	0.970039	0.668707	0.150179
768	Ulcerative colitis	DKTatlas rh caudalmiddlefrontal area	Weighted mode	1.01221	1.08514	0.944187	0.734732	0.257874
768	Ulcerative colitis	DKTatlas rh caudalmiddlefrontal area	MR RAPS	1.01757	1.04598	0.989935	0.215013	0.467301
769	Crohn's disease	DKTatlas rh cuneus area	Inverse variance weighted (multiplicative random effects)	1.01459	1.03367	0.995865	0.127489	0.459836
769	Crohn's disease	DKTatlas rh cuneus area	MR Egger	1.02305	1.07397	0.974555	0.348716	0.83303
769	Crohn's disease	DKTatlas rh cuneus area	Inverse variance weighted (fixed effects)	1.01459	1.03621	0.993421	0.178155	0.459836
769	Crohn's disease	DKTatlas rh cuneus area	Weighted median	1.01621	1.05145	0.982157	0.355062	0.541544
769	Crohn's disease	DKTatlas rh cuneus area	Weighted mode	1.00065	1.04145	0.961452	0.974615	0.0508041
769	Crohn's disease	DKTatlas rh cuneus area	MR RAPS	1.01476	1.03677	0.993211	0.180942	0.468095
770	Ulcerative colitis	DKTatlas rh cuneus area	Inverse variance weighted (multiplicative random effects)	1.00786	1.03187	0.984406	0.514676	0.134325
770	Ulcerative colitis	DKTatlas rh cuneus area	MR Egger	1.03229	1.11707	0.953946	0.417622	0.928317
770	Ulcerative colitis	DKTatlas rh cuneus area	Inverse variance weighted (fixed effects)	1.00786	1.03561	0.980846	0.572289	0.134325
770	Ulcerative colitis	DKTatlas rh cuneus area	Weighted median	1.02609	1.0664	0.987298	0.190253	0.791834
770	Ulcerative colitis	DKTatlas rh cuneus area	Weighted mode	1.02911	1.08597	0.975226	0.304019	0.870853
770	Ulcerative colitis	DKTatlas rh cuneus area	MR RAPS	1.00795	1.03626	0.980425	0.574971	0.136457
771	Crohn's disease	DKTatlas rh entorhinal area	Inverse variance weighted (multiplicative random effects)	0.990314	1.01341	0.967747	0.407908	0.22079
771	Crohn's disease	DKTatlas rh entorhinal area	MR Egger	0.944177	0.996286	0.894793	0.0368927	1
771	Crohn's disease	DKTatlas rh entorhinal area	Inverse variance weighted (fixed effects)	0.990314	1.01367	0.967494	0.413182	0.22079
771	Crohn's disease	DKTatlas rh entorhinal area	Weighted median	0.970237	1.0072	0.934633	0.113175	0.958251
771	Crohn's disease	DKTatlas rh entorhinal area	Weighted mode	0.969338	1.01496	0.925771	0.191939	0.967421
771	Crohn's disease	DKTatlas rh entorhinal area	MR RAPS	0.99017	1.01389	0.967003	0.413454	0.226044
772	Ulcerative colitis	DKTatlas rh entorhinal area	Inverse variance weighted (multiplicative random effects)	1.01441	1.04212	0.98744	0.298041	0.310037
772	Ulcerative colitis	DKTatlas rh entorhinal area	MR Egger	0.972028	1.06066	0.890801	0.511957	0.827414
772	Ulcerative colitis	DKTatlas rh entorhinal area	Inverse variance weighted (fixed effects)	1.01441	1.04537	0.984367	0.350935	0.310037
772	Ulcerative colitis	DKTatlas rh entorhinal area	Weighted median	1.0055	1.0494	0.963425	0.801554	0.0866905
772	Ulcerative colitis	DKTatlas rh entorhinal area	Weighted mode	1.00411	1.06699	0.944937	0.895567	0.0703918
772	Ulcerative colitis	DKTatlas rh entorhinal area	MR RAPS	1.01461	1.04617	0.983996	0.35352	0.317054
773	Crohn's disease	DKTatlas rh fusiform area	Inverse variance weighted (multiplicative random effects)	1.00252	1.01971	0.985618	0.771832	0.0636894
773	Crohn's disease	DKTatlas rh fusiform area	MR Egger	0.97485	1.01739	0.934086	0.235401	0.937011
773	Crohn's disease	DKTatlas rh fusiform area	Inverse variance weighted (fixed effects)	1.00252	1.02126	0.984118	0.790126	0.0636894
773	Crohn's disease	DKTatlas rh fusiform area	Weighted median	0.99004	1.01814	0.962713	0.483358	0.278163
773	Crohn's disease	DKTatlas rh fusiform area	Weighted mode	0.983227	1.01666	0.950895	0.32736	0.639287
773	Crohn's disease	DKTatlas rh fusiform area	MR RAPS	1.00255	1.02161	0.983845	0.790913	0.0640448
774	Ulcerative colitis	DKTatlas rh fusiform area	Inverse variance weighted (multiplicative random effects)	1.01183	1.03487	0.989309	0.305779	0.271113
774	Ulcerative colitis	DKTatlas rh fusiform area	MR Egger	1.00825	1.08074	0.940629	0.810656	0.156341
774	Ulcerative colitis	DKTatlas rh fusiform area	Inverse variance weighted (fixed effects)	1.01183	1.03632	0.987926	0.334938	0.271113
774	Ulcerative colitis	DKTatlas rh fusiform area	Weighted median	1.01613	1.05093	0.982491	0.3515	0.450756
774	Ulcerative colitis	DKTatlas rh fusiform area	Weighted mode	1.02381	1.07813	0.972214	0.37959	0.770447
774	Ulcerative colitis	DKTatlas rh fusiform area	MR RAPS	1.012	1.03695	0.987656	0.336874	0.277608
775	Crohn's disease	DKTatlas rh inferiorparietal area	Inverse variance weighted (multiplicative random effects)	0.983446	1.00533	0.962038	0.137136	0.594833
775	Crohn's disease	DKTatlas rh inferiorparietal area	MR Egger	0.993179	1.04496	0.943963	0.786782	0.147092
775	Crohn's disease	DKTatlas rh inferiorparietal area	Inverse variance weighted (fixed effects)	0.983446	1.00312	0.96416	0.0985576	0.594833
775	Crohn's disease	DKTatlas rh inferiorparietal area	Weighted median	0.986826	1.01785	0.956743	0.401125	0.416
775	Crohn's disease	DKTatlas rh inferiorparietal area	Weighted mode	0.997104	1.04594	0.950544	0.905982	0.0668871
775	Crohn's disease	DKTatlas rh inferiorparietal area	MR RAPS	0.983133	1.00309	0.963576	0.0970199	0.61106
776	Ulcerative colitis	DKTatlas rh inferiorparietal area	Inverse variance weighted (multiplicative random effects)	0.994744	1.01811	0.971918	0.656382	0.0904178
776	Ulcerative colitis	DKTatlas rh inferiorparietal area	MR Egger	1.03025	1.10874	0.957313	0.413951	0.914352
776	Ulcerative colitis	DKTatlas rh inferiorparietal area	Inverse variance weighted (fixed effects)	0.994744	1.0202	0.969923	0.682727	0.0904178
776	Ulcerative colitis	DKTatlas rh inferiorparietal area	Weighted median	1.01521	1.05392	0.977917	0.429227	0.391448
776	Ulcerative colitis	DKTatlas rh inferiorparietal area	Weighted mode	1.02017	1.07225	0.970613	0.43806	0.605812
776	Ulcerative colitis	DKTatlas rh inferiorparietal area	MR RAPS	0.994672	1.0206	0.9694	0.684104	0.0915624
777	Crohn's disease	DKTatlas rh inferiortemporal area	Inverse variance weighted (multiplicative random effects)	0.979045	0.995889	0.962485	0.0149598	0.83036
777	Crohn's disease	DKTatlas rh inferiortemporal area	MR Egger	0.969372	1.01115	0.929318	0.144306	0.989989
777	Crohn's disease	DKTatlas rh inferiortemporal area	Inverse variance weighted (fixed effects)	0.979045	0.997154	0.961264	0.0235281	0.83036
777	Crohn's disease	DKTatlas rh inferiortemporal area	Weighted median	0.967756	0.996071	0.940246	0.0259089	0.994715
777	Crohn's disease	DKTatlas rh inferiortemporal area	Weighted mode	0.963372	0.994318	0.933389	0.0259341	0.999276
777	Crohn's disease	DKTatlas rh inferiortemporal area	MR RAPS	0.978788	0.997212	0.960704	0.0242306	0.839343
778	Ulcerative colitis	DKTatlas rh inferiortemporal area	Inverse variance weighted (multiplicative random effects)	1.00041	1.02139	0.979855	0.969299	0.0502531
778	Ulcerative colitis	DKTatlas rh inferiortemporal area	MR Egger	0.980811	1.05053	0.915719	0.568909	0.608592
778	Ulcerative colitis	DKTatlas rh inferiortemporal area	Inverse variance weighted (fixed effects)	1.00041	1.02433	0.977041	0.973033	0.0502531
778	Ulcerative colitis	DKTatlas rh inferiortemporal area	Weighted median	1.00148	1.03849	0.965792	0.936322	0.053339
778	Ulcerative colitis	DKTatlas rh inferiortemporal area	Weighted mode	1.01513	1.0724	0.960926	0.59562	0.41015
778	Ulcerative colitis	DKTatlas rh inferiortemporal area	MR RAPS	1.00041	1.0248	0.976606	0.973208	0.0502595
779	Crohn's disease	DKTatlas rh isthmuscingulate area	Inverse variance weighted (multiplicative random effects)	1.0134	1.03445	0.992773	0.204586	0.418548
779	Crohn's disease	DKTatlas rh isthmuscingulate area	MR Egger	1.00984	1.05945	0.96255	0.682139	0.252144
779	Crohn's disease	DKTatlas rh isthmuscingulate area	Inverse variance weighted (fixed effects)	1.0134	1.03385	0.99335	0.19172	0.418548
779	Crohn's disease	DKTatlas rh isthmuscingulate area	Weighted median	1.00107	1.03473	0.96851	0.949231	0.0522986
779	Crohn's disease	DKTatlas rh isthmuscingulate area	Weighted mode	1.00065	1.04317	0.959869	0.975607	0.0508491
779	Crohn's disease	DKTatlas rh isthmuscingulate area	MR RAPS	1.01362	1.03439	0.993264	0.191228	0.429799
780	Ulcerative colitis	DKTatlas rh isthmuscingulate area	Inverse variance weighted (multiplicative random effects)	1.0098	1.03795	0.982419	0.486838	0.189827
780	Ulcerative colitis	DKTatlas rh isthmuscingulate area	MR Egger	0.971424	1.05197	0.897044	0.463285	0.893482
780	Ulcerative colitis	DKTatlas rh isthmuscingulate area	Inverse variance weighted (fixed effects)	1.0098	1.03617	0.984102	0.458365	0.189827
780	Ulcerative colitis	DKTatlas rh isthmuscingulate area	Weighted median	1.01066	1.0484	0.974273	0.570897	0.215876
780	Ulcerative colitis	DKTatlas rh isthmuscingulate area	Weighted mode	1.02005	1.07995	0.963471	0.500592	0.592163
780	Ulcerative colitis	DKTatlas rh isthmuscingulate area	MR RAPS	1.00999	1.03679	0.983886	0.456862	0.195394
781	Crohn's disease	DKTatlas rh lateraloccipital area	Inverse variance weighted (multiplicative random effects)	1.00586	1.02295	0.989055	0.4966	0.120227
781	Crohn's disease	DKTatlas rh lateraloccipital area	MR Egger	1.01594	1.0638	0.970228	0.491705	0.549409
781	Crohn's disease	DKTatlas rh lateraloccipital area	Inverse variance weighted (fixed effects)	1.00586	1.02616	0.985963	0.566428	0.120227
781	Crohn's disease	DKTatlas rh lateraloccipital area	Weighted median	1.00787	1.03928	0.977401	0.616853	0.178212
781	Crohn's disease	DKTatlas rh lateraloccipital area	Weighted mode	1.0029	1.04072	0.966444	0.879131	0.0667832
781	Crohn's disease	DKTatlas rh lateraloccipital area	MR RAPS	1.00592	1.02659	0.985667	0.56943	0.121698
782	Ulcerative colitis	DKTatlas rh lateraloccipital area	Inverse variance weighted (multiplicative random effects)	1.00491	1.02685	0.983433	0.657016	0.0840596
782	Ulcerative colitis	DKTatlas rh lateraloccipital area	MR Egger	1.00757	1.08589	0.934897	0.838424	0.132452
782	Ulcerative colitis	DKTatlas rh lateraloccipital area	Inverse variance weighted (fixed effects)	1.00491	1.03115	0.979332	0.709853	0.0840596
782	Ulcerative colitis	DKTatlas rh lateraloccipital area	Weighted median	1.00856	1.04466	0.973705	0.634875	0.155942
782	Ulcerative colitis	DKTatlas rh lateraloccipital area	Weighted mode	1.00612	1.05478	0.959716	0.801684	0.103475
782	Ulcerative colitis	DKTatlas rh lateraloccipital area	MR RAPS	1.00496	1.03173	0.978886	0.71218	0.0848404
785	Crohn's disease	DKTatlas rh lateralorbitofrontal area	Inverse variance weighted (multiplicative random effects)	1.00435	1.01946	0.989467	0.56869	0.0939264
785	Crohn's disease	DKTatlas rh lateralorbitofrontal area	MR Egger	0.990843	1.03154	0.951753	0.646704	0.254343
785	Crohn's disease	DKTatlas rh lateralorbitofrontal area	Inverse variance weighted (fixed effects)	1.00435	1.02204	0.986972	0.625891	0.0939264
785	Crohn's disease	DKTatlas rh lateralorbitofrontal area	Weighted median	0.990766	1.01808	0.964188	0.503687	0.257853
785	Crohn's disease	DKTatlas rh lateralorbitofrontal area	Weighted mode	0.990138	1.0215	0.959737	0.536864	0.287374
785	Crohn's disease	DKTatlas rh lateralorbitofrontal area	MR RAPS	1.0044	1.0224	0.986716	0.628087	0.0949282
786	Ulcerative colitis	DKTatlas rh lateralorbitofrontal area	Inverse variance weighted (multiplicative random effects)	0.989232	1.01256	0.966439	0.362635	0.248851
786	Ulcerative colitis	DKTatlas rh lateralorbitofrontal area	MR Egger	0.993316	1.0641	0.927237	0.843671	0.124527
786	Ulcerative colitis	DKTatlas rh lateralorbitofrontal area	Inverse variance weighted (fixed effects)	0.989232	1.01173	0.96723	0.345446	0.248851
786	Ulcerative colitis	DKTatlas rh lateralorbitofrontal area	Weighted median	0.985432	1.01863	0.953318	0.385293	0.41122
786	Ulcerative colitis	DKTatlas rh lateralorbitofrontal area	Weighted mode	0.978914	1.0293	0.930992	0.411887	0.712583
786	Ulcerative colitis	DKTatlas rh lateralorbitofrontal area	MR RAPS	0.989047	1.01193	0.966683	0.345274	0.255837
787	Crohn's disease	DKTatlas rh lingual area	Inverse variance weighted (multiplicative random effects)	1.00075	1.02359	0.978412	0.948279	0.0510134
787	Crohn's disease	DKTatlas rh lingual area	MR Egger	0.997838	1.05179	0.946653	0.934208	0.0585485
787	Crohn's disease	DKTatlas rh lingual area	Inverse variance weighted (fixed effects)	1.00075	1.02292	0.97906	0.946719	0.0510134
787	Crohn's disease	DKTatlas rh lingual area	Weighted median	1.00855	1.04646	0.972004	0.651272	0.188338
787	Crohn's disease	DKTatlas rh lingual area	Weighted mode	1.00253	1.04835	0.95872	0.91215	0.06171
787	Crohn's disease	DKTatlas rh lingual area	MR RAPS	1.00076	1.02327	0.978738	0.946746	0.051044
788	Ulcerative colitis	DKTatlas rh lingual area	Inverse variance weighted (multiplicative random effects)	1.00783	1.03369	0.982618	0.546142	0.130565
788	Ulcerative colitis	DKTatlas rh lingual area	MR Egger	1.00868	1.09487	0.929273	0.83113	0.14933
788	Ulcerative colitis	DKTatlas rh lingual area	Inverse variance weighted (fixed effects)	1.00783	1.03668	0.97979	0.58788	0.130565
788	Ulcerative colitis	DKTatlas rh lingual area	Weighted median	1.01474	1.0578	0.973427	0.490212	0.339177
788	Ulcerative colitis	DKTatlas rh lingual area	Weighted mode	1.00131	1.06021	0.945685	0.964482	0.0521904
788	Ulcerative colitis	DKTatlas rh lingual area	MR RAPS	1.00793	1.03734	0.979358	0.590275	0.132661
789	Crohn's disease	DKTatlas rh medialorbitofrontal area	Inverse variance weighted (multiplicative random effects)	1.01382	1.02898	0.998892	0.0697491	0.483412
789	Crohn's disease	DKTatlas rh medialorbitofrontal area	MR Egger	1.02252	1.06531	0.981447	0.278998	0.875614
789	Crohn's disease	DKTatlas rh medialorbitofrontal area	Inverse variance weighted (fixed effects)	1.01382	1.03201	0.995953	0.130274	0.483412
789	Crohn's disease	DKTatlas rh medialorbitofrontal area	Weighted median	1.0167	1.04341	0.990664	0.210853	0.638402
789	Crohn's disease	DKTatlas rh medialorbitofrontal area	Weighted mode	1.01358	1.04508	0.983026	0.392941	0.469897
789	Crohn's disease	DKTatlas rh medialorbitofrontal area	MR RAPS	1.01396	1.0325	0.99576	0.133561	0.491014
790	Ulcerative colitis	DKTatlas rh medialorbitofrontal area	Inverse variance weighted (multiplicative random effects)	0.995371	1.01788	0.973364	0.684181	0.0844351
790	Ulcerative colitis	DKTatlas rh medialorbitofrontal area	MR Egger	1.01883	1.08907	0.953129	0.571979	0.589363
790	Ulcerative colitis	DKTatlas rh medialorbitofrontal area	Inverse variance weighted (fixed effects)	0.995371	1.01846	0.972802	0.691721	0.0844351
790	Ulcerative colitis	DKTatlas rh medialorbitofrontal area	Weighted median	0.988718	1.02293	0.955647	0.513327	0.264416
790	Ulcerative colitis	DKTatlas rh medialorbitofrontal area	Weighted mode	1.00081	1.05151	0.952555	0.974622	0.0510277
790	Ulcerative colitis	DKTatlas rh medialorbitofrontal area	MR RAPS	0.995302	1.01881	0.972333	0.692586	0.0854921
791	Crohn's disease	DKTatlas rh middletemporal area	Inverse variance weighted (multiplicative random effects)	0.988542	1.00426	0.97307	0.152215	0.36515
791	Crohn's disease	DKTatlas rh middletemporal area	MR Egger	1.00622	1.04813	0.965981	0.760518	0.139838
791	Crohn's disease	DKTatlas rh middletemporal area	Inverse variance weighted (fixed effects)	0.988542	1.00619	0.971208	0.201692	0.36515
791	Crohn's disease	DKTatlas rh middletemporal area	Weighted median	0.992597	1.0195	0.966399	0.58609	0.180426
791	Crohn's disease	DKTatlas rh middletemporal area	Weighted mode	1.0073	1.04332	0.972518	0.687194	0.174757
791	Crohn's disease	DKTatlas rh middletemporal area	MR RAPS	0.9884	1.00635	0.970769	0.20385	0.372775
792	Ulcerative colitis	DKTatlas rh middletemporal area	Inverse variance weighted (multiplicative random effects)	0.984938	1.00992	0.960569	0.235073	0.429824
792	Ulcerative colitis	DKTatlas rh middletemporal area	MR Egger	1.02102	1.09794	0.949486	0.563199	0.685891
792	Ulcerative colitis	DKTatlas rh middletemporal area	Inverse variance weighted (fixed effects)	0.984938	1.00764	0.962743	0.191836	0.429824
792	Ulcerative colitis	DKTatlas rh middletemporal area	Weighted median	0.982401	1.01764	0.94838	0.323425	0.550253
792	Ulcerative colitis	DKTatlas rh middletemporal area	Weighted mode	0.990006	1.0394	0.94296	0.688817	0.218469
792	Ulcerative colitis	DKTatlas rh middletemporal area	MR RAPS	0.98466	1.00775	0.962104	0.191055	0.44286
793	Crohn's disease	DKTatlas rh parahippocampal area	Inverse variance weighted (multiplicative random effects)	1.00569	1.02339	0.988301	0.523532	0.112573
793	Crohn's disease	DKTatlas rh parahippocampal area	MR Egger	0.993207	1.04276	0.946008	0.778729	0.141026
793	Crohn's disease	DKTatlas rh parahippocampal area	Inverse variance weighted (fixed effects)	1.00569	1.02716	0.98468	0.598182	0.112573
793	Crohn's disease	DKTatlas rh parahippocampal area	Weighted median	1.00077	1.03312	0.969437	0.962102	0.0511206
793	Crohn's disease	DKTatlas rh parahippocampal area	Weighted mode	1.00135	1.04068	0.963501	0.945697	0.0534252
793	Crohn's disease	DKTatlas rh parahippocampal area	MR RAPS	1.00575	1.02761	0.984357	0.601169	0.113849
794	Ulcerative colitis	DKTatlas rh parahippocampal area	Inverse variance weighted (multiplicative random effects)	0.998144	1.02319	0.973711	0.883169	0.0545825
794	Ulcerative colitis	DKTatlas rh parahippocampal area	MR Egger	0.987624	1.06886	0.912561	0.749962	0.26777
794	Ulcerative colitis	DKTatlas rh parahippocampal area	Inverse variance weighted (fixed effects)	0.998144	1.02567	0.97136	0.893486	0.0545825
794	Ulcerative colitis	DKTatlas rh parahippocampal area	Weighted median	1.00074	1.04064	0.962368	0.970506	0.0507203
794	Ulcerative colitis	DKTatlas rh parahippocampal area	Weighted mode	1.0014	1.06953	0.937609	0.967014	0.0526
794	Ulcerative colitis	DKTatlas rh parahippocampal area	MR RAPS	0.998118	1.02615	0.97085	0.893959	0.0547108
795	Crohn's disease	DKTatlas rh paracentral area	Inverse variance weighted (multiplicative random effects)	0.997859	1.02182	0.97446	0.859469	0.0590061
795	Crohn's disease	DKTatlas rh paracentral area	MR Egger	0.94759	0.998302	0.899455	0.0434754	1
795	Crohn's disease	DKTatlas rh paracentral area	Inverse variance weighted (fixed effects)	0.997859	1.01841	0.977726	0.836701	0.0590061
795	Crohn's disease	DKTatlas rh paracentral area	Weighted median	0.994983	1.03165	0.959619	0.785303	0.100609
795	Crohn's disease	DKTatlas rh paracentral area	Weighted mode	1.00092	1.04615	0.957657	0.967512	0.0516665
795	Crohn's disease	DKTatlas rh paracentral area	MR RAPS	0.997815	1.01863	0.977428	0.835512	0.0593772
796	Ulcerative colitis	DKTatlas rh paracentral area	Inverse variance weighted (multiplicative random effects)	0.987743	1.01076	0.965249	0.294025	0.27094
796	Ulcerative colitis	DKTatlas rh paracentral area	MR Egger	1.0378	1.12019	0.961466	0.329499	0.982325
796	Ulcerative colitis	DKTatlas rh paracentral area	Inverse variance weighted (fixed effects)	0.987743	1.01407	0.9621	0.358111	0.27094
796	Ulcerative colitis	DKTatlas rh paracentral area	Weighted median	0.990025	1.02772	0.953712	0.598997	0.194971
796	Ulcerative colitis	DKTatlas rh paracentral area	Weighted mode	0.994243	1.04393	0.946918	0.818082	0.0967501
796	Ulcerative colitis	DKTatlas rh paracentral area	MR RAPS	0.987597	1.01444	0.961465	0.36167	0.276283
797	Crohn's disease	DKTatlas rh parsopercularis area	Inverse variance weighted (multiplicative random effects)	1.00043	1.02162	0.979685	0.967708	0.0503443
797	Crohn's disease	DKTatlas rh parsopercularis area	MR Egger	0.992784	1.04357	0.944473	0.770779	0.15052
797	Crohn's disease	DKTatlas rh parsopercularis area	Inverse variance weighted (fixed effects)	1.00043	1.02232	0.979015	0.968728	0.0503443
797	Crohn's disease	DKTatlas rh parsopercularis area	Weighted median	0.97878	1.0117	0.946929	0.203835	0.775725
797	Crohn's disease	DKTatlas rh parsopercularis area	Weighted mode	0.981682	1.02245	0.942541	0.378489	0.648895
797	Crohn's disease	DKTatlas rh parsopercularis area	MR RAPS	1.00044	1.02268	0.978684	0.968785	0.0503541
798	Ulcerative colitis	DKTatlas rh parsopercularis area	Inverse variance weighted (multiplicative random effects)	0.99236	1.01768	0.967675	0.5507	0.1286
798	Ulcerative colitis	DKTatlas rh parsopercularis area	MR Egger	1.0012	1.08576	0.923225	0.976111	0.0518559
798	Ulcerative colitis	DKTatlas rh parsopercularis area	Inverse variance weighted (fixed effects)	0.99236	1.02047	0.965022	0.590524	0.1286
798	Ulcerative colitis	DKTatlas rh parsopercularis area	Weighted median	1.00051	1.04169	0.960954	0.980249	0.0503347
798	Ulcerative colitis	DKTatlas rh parsopercularis area	Weighted mode	1.00686	1.0659	0.951086	0.815781	0.112039
798	Ulcerative colitis	DKTatlas rh parsopercularis area	MR RAPS	0.992258	1.0209	0.964421	0.592379	0.130795
799	Crohn's disease	DKTatlas rh parsorbitalis area	Inverse variance weighted (multiplicative random effects)	1.01056	1.02851	0.992928	0.242041	0.269806
799	Crohn's disease	DKTatlas rh parsorbitalis area	MR Egger	1.03515	1.08702	0.985756	0.161241	0.993215
799	Crohn's disease	DKTatlas rh parsorbitalis area	Inverse variance weighted (fixed effects)	1.01056	1.03221	0.989371	0.331145	0.269806
799	Crohn's disease	DKTatlas rh parsorbitalis area	Weighted median	1.00911	1.04078	0.978397	0.565367	0.212822
799	Crohn's disease	DKTatlas rh parsorbitalis area	Weighted mode	1.01967	1.0591	0.981714	0.320201	0.703602
799	Crohn's disease	DKTatlas rh parsorbitalis area	MR RAPS	1.01067	1.03272	0.9891	0.334843	0.27433
800	Ulcerative colitis	DKTatlas rh parsorbitalis area	Inverse variance weighted (multiplicative random effects)	1.00025	1.0295	0.971837	0.986226	0.0500849
800	Ulcerative colitis	DKTatlas rh parsorbitalis area	MR Egger	1.05126	1.14199	0.967744	0.227337	0.999688
800	Ulcerative colitis	DKTatlas rh parsorbitalis area	Inverse variance weighted (fixed effects)	1.00025	1.02797	0.973284	0.985477	0.0500849
800	Ulcerative colitis	DKTatlas rh parsorbitalis area	Weighted median	0.989261	1.03047	0.949702	0.604092	0.212219
800	Ulcerative colitis	DKTatlas rh parsorbitalis area	Weighted mode	0.972582	1.03922	0.910213	0.417458	0.847289
800	Ulcerative colitis	DKTatlas rh parsorbitalis area	MR RAPS	1.00026	1.02842	0.972865	0.985436	0.0500881
801	Crohn's disease	DKTatlas rh parstriangularis area	Inverse variance weighted (multiplicative random effects)	1.01261	1.03343	0.992204	0.227653	0.349247
801	Crohn's disease	DKTatlas rh parstriangularis area	MR Egger	0.979975	1.0311	0.931383	0.426321	0.718664
801	Crohn's disease	DKTatlas rh parstriangularis area	Inverse variance weighted (fixed effects)	1.01261	1.0352	0.990513	0.265649	0.349247
801	Crohn's disease	DKTatlas rh parstriangularis area	Weighted median	1.0109	1.04596	0.97702	0.532955	0.274935
801	Crohn's disease	DKTatlas rh parstriangularis area	Weighted mode	1.00022	1.04153	0.960555	0.991372	0.050091
801	Crohn's disease	DKTatlas rh parstriangularis area	MR RAPS	1.01278	1.03576	0.990304	0.267444	0.356999
802	Ulcerative colitis	DKTatlas rh parstriangularis area	Inverse variance weighted (multiplicative random effects)	0.999649	1.02849	0.971621	0.980711	0.0501559
802	Ulcerative colitis	DKTatlas rh parstriangularis area	MR Egger	1.0243	1.11346	0.942286	0.561351	0.714744
802	Ulcerative colitis	DKTatlas rh parstriangularis area	Inverse variance weighted (fixed effects)	0.999649	1.02847	0.97164	0.980698	0.0501559
802	Ulcerative colitis	DKTatlas rh parstriangularis area	Weighted median	1.00828	1.0526	0.965834	0.70702	0.139659
802	Ulcerative colitis	DKTatlas rh parstriangularis area	Weighted mode	1.01633	1.07589	0.96006	0.581464	0.39895
802	Ulcerative colitis	DKTatlas rh parstriangularis area	MR RAPS	0.999644	1.02896	0.97116	0.980717	0.050161
803	Crohn's disease	DKTatlas rh pericalcarine area	Inverse variance weighted (multiplicative random effects)	1.0249	1.04778	1.00253	0.0289123	0.853676
803	Crohn's disease	DKTatlas rh pericalcarine area	MR Egger	1.01183	1.06742	0.95914	0.659153	0.301664
803	Crohn's disease	DKTatlas rh pericalcarine area	Inverse variance weighted (fixed effects)	1.0249	1.04894	1.00142	0.0375339	0.853676
803	Crohn's disease	DKTatlas rh pericalcarine area	Weighted median	1.02498	1.06271	0.988589	0.180987	0.855695
803	Crohn's disease	DKTatlas rh pericalcarine area	Weighted mode	1.01523	1.06227	0.970276	0.51678	0.456267
803	Crohn's disease	DKTatlas rh pericalcarine area	MR RAPS	1.02522	1.04969	1.00132	0.0384621	0.862206
804	Ulcerative colitis	DKTatlas rh pericalcarine area	Inverse variance weighted (multiplicative random effects)	1.02179	1.04708	0.99711	0.0839873	0.599431
804	Ulcerative colitis	DKTatlas rh pericalcarine area	MR Egger	1.00923	1.10078	0.925302	0.830366	0.156316
804	Ulcerative colitis	DKTatlas rh pericalcarine area	Inverse variance weighted (fixed effects)	1.02179	1.05279	0.991704	0.157458	0.599431
804	Ulcerative colitis	DKTatlas rh pericalcarine area	Weighted median	1.02562	1.07258	0.98071	0.268169	0.737555
804	Ulcerative colitis	DKTatlas rh pericalcarine area	Weighted mode	1.02842	1.10265	0.959199	0.436681	0.820432
804	Ulcerative colitis	DKTatlas rh pericalcarine area	MR RAPS	1.02203	1.05368	0.991329	0.161407	0.608689
807	Crohn's disease	DKTatlas rh postcentral area	Inverse variance weighted (multiplicative random effects)	1.00399	1.02575	0.982699	0.715636	0.0840858
807	Crohn's disease	DKTatlas rh postcentral area	MR Egger	0.992216	1.04298	0.943925	0.75329	0.185369
807	Crohn's disease	DKTatlas rh postcentral area	Inverse variance weighted (fixed effects)	1.00399	1.02311	0.985228	0.678928	0.0840858
807	Crohn's disease	DKTatlas rh postcentral area	Weighted median	1.00966	1.04014	0.980071	0.52642	0.256554
807	Crohn's disease	DKTatlas rh postcentral area	Weighted mode	1.02776	1.07726	0.980533	0.260708	0.960679
807	Crohn's disease	DKTatlas rh postcentral area	MR RAPS	1.00407	1.02345	0.985067	0.676678	0.0855219
808	Ulcerative colitis	DKTatlas rh postcentral area	Inverse variance weighted (multiplicative random effects)	1.01849	1.04449	0.993139	0.154238	0.549028
808	Ulcerative colitis	DKTatlas rh postcentral area	MR Egger	0.961415	1.03191	0.895733	0.265414	0.994168
808	Ulcerative colitis	DKTatlas rh postcentral area	Inverse variance weighted (fixed effects)	1.01849	1.04361	0.993982	0.140393	0.549028
808	Ulcerative colitis	DKTatlas rh postcentral area	Weighted median	1.00904	1.04638	0.973033	0.627401	0.17571
808	Ulcerative colitis	DKTatlas rh postcentral area	Weighted mode	0.997687	1.05147	0.946652	0.931681	0.0579707
808	Ulcerative colitis	DKTatlas rh postcentral area	MR RAPS	1.01884	1.0444	0.993914	0.139686	0.564455
809	Crohn's disease	DKTatlas rh posteriorcingulate area	Inverse variance weighted (multiplicative random effects)	0.997755	1.02322	0.972921	0.861286	0.0599105
809	Crohn's disease	DKTatlas rh posteriorcingulate area	MR Egger	0.987796	1.04757	0.93143	0.67507	0.360716
809	Crohn's disease	DKTatlas rh posteriorcingulate area	Inverse variance weighted (fixed effects)	0.997755	1.01829	0.977637	0.828819	0.0599105
809	Crohn's disease	DKTatlas rh posteriorcingulate area	Weighted median	0.991687	1.02517	0.959295	0.622218	0.193213
809	Crohn's disease	DKTatlas rh posteriorcingulate area	Weighted mode	0.993072	1.02946	0.957966	0.706996	0.148336
809	Crohn's disease	DKTatlas rh posteriorcingulate area	MR RAPS	0.997706	1.01849	0.97735	0.827157	0.0603529
810	Ulcerative colitis	DKTatlas rh posteriorcingulate area	Inverse variance weighted (multiplicative random effects)	1.01249	1.04924	0.977036	0.494834	0.270155
810	Ulcerative colitis	DKTatlas rh posteriorcingulate area	MR Egger	0.996166	1.10592	0.897305	0.940609	0.0700961
810	Ulcerative colitis	DKTatlas rh posteriorcingulate area	Inverse variance weighted (fixed effects)	1.01249	1.0397	0.985993	0.358863	0.270155
810	Ulcerative colitis	DKTatlas rh posteriorcingulate area	Weighted median	0.992752	1.03249	0.954542	0.716411	0.123728
810	Ulcerative colitis	DKTatlas rh posteriorcingulate area	Weighted mode	0.987332	1.03692	0.940112	0.613995	0.28219
810	Ulcerative colitis	DKTatlas rh posteriorcingulate area	MR RAPS	1.01286	1.04038	0.986065	0.35028	0.283171
811	Crohn's disease	DKTatlas rh precentral area	Inverse variance weighted (multiplicative random effects)	0.992222	1.01165	0.973168	0.429902	0.187789
811	Crohn's disease	DKTatlas rh precentral area	MR Egger	0.984017	1.02951	0.940538	0.475455	0.597619
811	Crohn's disease	DKTatlas rh precentral area	Inverse variance weighted (fixed effects)	0.992222	1.01076	0.974023	0.408364	0.187789
811	Crohn's disease	DKTatlas rh precentral area	Weighted median	0.999517	1.02967	0.970252	0.974606	0.0505004
811	Crohn's disease	DKTatlas rh precentral area	Weighted mode	0.990388	1.02607	0.955943	0.595769	0.262485
811	Crohn's disease	DKTatlas rh precentral area	MR RAPS	0.992096	1.01091	0.973628	0.407798	0.192428
812	Ulcerative colitis	DKTatlas rh precentral area	Inverse variance weighted (multiplicative random effects)	1.01637	1.03781	0.995363	0.127582	0.453524
812	Ulcerative colitis	DKTatlas rh precentral area	MR Egger	1.00381	1.07608	0.936399	0.911674	0.0716199
812	Ulcerative colitis	DKTatlas rh precentral area	Inverse variance weighted (fixed effects)	1.01637	1.04122	0.992106	0.187847	0.453524
812	Ulcerative colitis	DKTatlas rh precentral area	Weighted median	1.01587	1.05046	0.982427	0.356523	0.431809
812	Ulcerative colitis	DKTatlas rh precentral area	Weighted mode	1.01025	1.06013	0.96272	0.681363	0.212067
812	Ulcerative colitis	DKTatlas rh precentral area	MR RAPS	1.01656	1.04191	0.991826	0.191239	0.462203
813	Crohn's disease	DKTatlas rh precuneus area	Inverse variance weighted (multiplicative random effects)	1.00158	1.02114	0.982394	0.872975	0.0553696
813	Crohn's disease	DKTatlas rh precuneus area	MR Egger	0.983509	1.0284	0.94058	0.455965	0.625297
813	Crohn's disease	DKTatlas rh precuneus area	Inverse variance weighted (fixed effects)	1.00158	1.02026	0.983238	0.86713	0.0553696
813	Crohn's disease	DKTatlas rh precuneus area	Weighted median	0.984612	1.01306	0.95696	0.285945	0.565821
813	Crohn's disease	DKTatlas rh precuneus area	Weighted mode	0.981181	1.01555	0.947971	0.285969	0.740423
813	Crohn's disease	DKTatlas rh precuneus area	MR RAPS	1.0016	1.02057	0.98299	0.866999	0.0555436
814	Ulcerative colitis	DKTatlas rh precuneus area	Inverse variance weighted (multiplicative random effects)	1.00285	1.02614	0.980099	0.807787	0.0623514
814	Ulcerative colitis	DKTatlas rh precuneus area	MR Egger	0.992778	1.06394	0.926377	0.832185	0.132386
814	Ulcerative colitis	DKTatlas rh precuneus area	Inverse variance weighted (fixed effects)	1.00285	1.02703	0.97924	0.814725	0.0623514
814	Ulcerative colitis	DKTatlas rh precuneus area	Weighted median	0.996872	1.03288	0.962123	0.862607	0.0649583
814	Ulcerative colitis	DKTatlas rh precuneus area	Weighted mode	1.00023	1.05441	0.948837	0.993244	0.0500798
814	Ulcerative colitis	DKTatlas rh precuneus area	MR RAPS	1.0029	1.02751	0.978874	0.815062	0.0627442
815	Crohn's disease	DKTatlas rh rostralanteriorcingulate area	Inverse variance weighted (multiplicative random effects)	1.02593	1.04798	1.00435	0.0182632	0.910803
815	Crohn's disease	DKTatlas rh rostralanteriorcingulate area	MR Egger	1.00225	1.05251	0.954382	0.926588	0.0596674
815	Crohn's disease	DKTatlas rh rostralanteriorcingulate area	Inverse variance weighted (fixed effects)	1.02593	1.04755	1.00476	0.0161112	0.910803
815	Crohn's disease	DKTatlas rh rostralanteriorcingulate area	Weighted median	1.02294	1.05706	0.989921	0.175468	0.833498
815	Crohn's disease	DKTatlas rh rostralanteriorcingulate area	Weighted mode	1.01641	1.05492	0.979302	0.396126	0.555947
815	Crohn's disease	DKTatlas rh rostralanteriorcingulate area	MR RAPS	1.02635	1.04833	1.00483	0.0161543	0.918943
816	Ulcerative colitis	DKTatlas rh rostralanteriorcingulate area	Inverse variance weighted (multiplicative random effects)	1.02489	1.05238	0.998113	0.0687319	0.75772
816	Ulcerative colitis	DKTatlas rh rostralanteriorcingulate area	MR Egger	1.07424	1.16153	0.993511	0.0713095	1
816	Ulcerative colitis	DKTatlas rh rostralanteriorcingulate area	Inverse variance weighted (fixed effects)	1.02489	1.05284	0.997677	0.0733565	0.75772
816	Ulcerative colitis	DKTatlas rh rostralanteriorcingulate area	Weighted median	1.04216	1.08397	1.00196	0.0396517	0.994023
816	Ulcerative colitis	DKTatlas rh rostralanteriorcingulate area	Weighted mode	1.04822	1.10368	0.995551	0.0834729	0.999173
816	Ulcerative colitis	DKTatlas rh rostralanteriorcingulate area	MR RAPS	1.02526	1.05375	0.99755	0.0743357	0.770032
817	Crohn's disease	DKTatlas rh rostralmiddlefrontal area	Inverse variance weighted (multiplicative random effects)	0.990767	1.00685	0.974943	0.258835	0.243172
817	Crohn's disease	DKTatlas rh rostralmiddlefrontal area	MR Egger	0.970343	1.01316	0.929338	0.166708	0.983846
817	Crohn's disease	DKTatlas rh rostralmiddlefrontal area	Inverse variance weighted (fixed effects)	0.990767	1.00952	0.972362	0.332294	0.243172
817	Crohn's disease	DKTatlas rh rostralmiddlefrontal area	Weighted median	0.976518	1.00431	0.949498	0.0969416	0.898835
817	Crohn's disease	DKTatlas rh rostralmiddlefrontal area	Weighted mode	0.97277	1.00457	0.941972	0.100372	0.964036
817	Crohn's disease	DKTatlas rh rostralmiddlefrontal area	MR RAPS	0.990669	1.00975	0.971945	0.335543	0.247396
818	Ulcerative colitis	DKTatlas rh rostralmiddlefrontal area	Inverse variance weighted (multiplicative random effects)	1.00024	1.02262	0.978339	0.983394	0.0500823
818	Ulcerative colitis	DKTatlas rh rostralmiddlefrontal area	MR Egger	1.01325	1.08695	0.944556	0.704498	0.323786
818	Ulcerative colitis	DKTatlas rh rostralmiddlefrontal area	Inverse variance weighted (fixed effects)	1.00024	1.0247	0.97635	0.984792	0.0500823
818	Ulcerative colitis	DKTatlas rh rostralmiddlefrontal area	Weighted median	0.999188	1.03566	0.963999	0.964591	0.0509831
818	Ulcerative colitis	DKTatlas rh rostralmiddlefrontal area	Weighted mode	0.9877	1.04509	0.933464	0.67062	0.292164
818	Ulcerative colitis	DKTatlas rh rostralmiddlefrontal area	MR RAPS	1.00024	1.02516	0.975921	0.984856	0.0500846
819	Crohn's disease	DKTatlas rh superiorfrontal area	Inverse variance weighted (multiplicative random effects)	0.997666	1.01402	0.981579	0.778116	0.0635453
819	Crohn's disease	DKTatlas rh superiorfrontal area	MR Egger	0.969348	1.00608	0.933957	0.0986878	0.995483
819	Crohn's disease	DKTatlas rh superiorfrontal area	Inverse variance weighted (fixed effects)	0.997666	1.01392	0.981676	0.776795	0.0635453
819	Crohn's disease	DKTatlas rh superiorfrontal area	Weighted median	0.985235	1.01037	0.960727	0.247114	0.587484
819	Crohn's disease	DKTatlas rh superiorfrontal area	Weighted mode	0.979997	1.00871	0.952098	0.177935	0.842252
819	Crohn's disease	DKTatlas rh superiorfrontal area	MR RAPS	0.997631	1.01413	0.981396	0.776932	0.063954
820	Ulcerative colitis	DKTatlas rh superiorfrontal area	Inverse variance weighted (multiplicative random effects)	0.986165	1.00995	0.962945	0.251812	0.402355
820	Ulcerative colitis	DKTatlas rh superiorfrontal area	MR Egger	1.03853	1.11074	0.971011	0.260137	0.996505
820	Ulcerative colitis	DKTatlas rh superiorfrontal area	Inverse variance weighted (fixed effects)	0.986165	1.00691	0.965847	0.189646	0.402355
820	Ulcerative colitis	DKTatlas rh superiorfrontal area	Weighted median	0.980197	1.01146	0.949905	0.211735	0.691274
820	Ulcerative colitis	DKTatlas rh superiorfrontal area	Weighted mode	0.976957	1.02705	0.929309	0.368102	0.817887
820	Ulcerative colitis	DKTatlas rh superiorfrontal area	MR RAPS	0.985871	1.00692	0.965259	0.186824	0.4166
821	Crohn's disease	DKTatlas rh superiorparietal area	Inverse variance weighted (multiplicative random effects)	1.00425	1.02659	0.982391	0.705682	0.0852578
821	Crohn's disease	DKTatlas rh superiorparietal area	MR Egger	0.980626	1.03154	0.932223	0.439448	0.718064
821	Crohn's disease	DKTatlas rh superiorparietal area	Inverse variance weighted (fixed effects)	1.00425	1.02521	0.983721	0.687402	0.0852578
821	Crohn's disease	DKTatlas rh superiorparietal area	Weighted median	0.99351	1.02495	0.96303	0.682118	0.134742
821	Crohn's disease	DKTatlas rh superiorparietal area	Weighted mode	0.984377	1.02241	0.94776	0.420367	0.532576
[truncated: 2,106 more rows]

## Sheet: 03
Supplementary Table 3. SNP information included in MR studies
Note: SNP, rsID of SNP; Chr, the chromosome where the SNP is located; Pos, SNP's position on the chromosome; EA, Effect Allele; OA, Other Allele; Eaf, Effect Allele Frequency; Beta, Effect Size; SE, Standard Error; pval, P Value; .exposure, values from exposure datasets; .outcome, values from outcome datasets.
Batch	exposure	outcome	SNP	chr	pos	EA	OA	F Statistic	EAF from exposure	Beta from exposure	SE from exposure	Pval from exposure	EAF from outcome	Beta from outcome	SE from outcome	Pval from outcome
1	Crohn's disease	IDP T1 SIENAX peripheral grey normalised volume	rs1056441	20	62370349	C	T	42.8897	0.697697	0.167	0.0255	5.44127e-11	0.67101	-0.0085	0.0119	0.47863
1	Crohn's disease	IDP T1 SIENAX peripheral grey normalised volume	rs10761659	10	64445564	G	A	80.0202	0.55269	0.212006	0.0237	3.41979e-19	0.54171	-0.0157	0.0113	0.165959
1	Crohn's disease	IDP T1 SIENAX peripheral grey normalised volume	rs11209026	1	67705958	A	G	242.559	0.0563213	-0.995199	0.0639	1.05196e-54	0.069352	-0.0581	0.0222	0.00870964
1	Crohn's disease	IDP T1 SIENAX peripheral grey normalised volume	rs11236797	11	76299649	A	C	61.4656	0.473264	0.181104	0.0231	4.854e-15	0.45248	-0.0112	0.0113	0.323594
1	Crohn's disease	IDP T1 SIENAX peripheral grey normalised volume	rs112401990	2	61199327	A	G	31.1162	0.373412	0.132203	0.0237	2.35001e-08	0.34375	0.0229	0.0118	0.0524807
1	Crohn's disease	IDP T1 SIENAX peripheral grey normalised volume	rs114607072	6	31351940	T	G	49.3338	0.0402795	0.441797	0.0629	2.19685e-12	0.040359	-0.0739	0.0287	0.01
1	Crohn's disease	IDP T1 SIENAX peripheral grey normalised volume	rs1250573	10	81042475	A	G	41.9036	0.287447	-0.170895	0.0264	9.00534e-11	0.33228	-0.0049	0.0119	0.676083
1	Crohn's disease	IDP T1 SIENAX peripheral grey normalised volume	rs12717899	5	141482341	T	G	30.3445	0.793845	0.159198	0.0289	3.59402e-08	0.78105	-0.0018	0.0136	0.891251
1	Crohn's disease	IDP T1 SIENAX peripheral grey normalised volume	rs1297271	21	16823163	T	C	42.7181	0.429877	-0.154901	0.0237	6.27769e-11	0.44739	-0.0201	0.0113	0.074131
1	Crohn's disease	IDP T1 SIENAX peripheral grey normalised volume	rs1332099	10	101298451	C	T	83.9064	0.515025	-0.211597	0.0231	4.35712e-20	0.53355	-0.0004	0.0113	0.977237
1	Crohn's disease	IDP T1 SIENAX peripheral grey normalised volume	rs140054334	6	31587042	T	C	31.0251	0.038307	0.349797	0.0628	2.56602e-08	0.01584	0.0737	0.0448	0.1
1	Crohn's disease	IDP T1 SIENAX peripheral grey normalised volume	rs1456896	7	50304461	T	C	30.8007	0.697556	0.139301	0.0251	2.89701e-08	0.66457	-0.0152	0.0119	0.204174
1	Crohn's disease	IDP T1 SIENAX peripheral grey normalised volume	rs147018773	5	150245710	T	C	73.5931	0.0966978	0.321699	0.0375	8.88792e-18	0.073208	0.0206	0.0216	0.338844
1	Crohn's disease	IDP T1 SIENAX peripheral grey normalised volume	rs147684209	16	28870962	C	T	40.3022	0.369415	0.154901	0.0244	2.33598e-10	0.39577	-0.0263	0.0115	0.0223872
1	Crohn's disease	IDP T1 SIENAX peripheral grey normalised volume	rs151314883	22	39735087	A	G	46.9221	0.157585	-0.223994	0.0327	7.12361e-12	0.15889	0.0098	0.0156	0.524807
1	Crohn's disease	IDP T1 SIENAX peripheral grey normalised volume	rs1932990	13	44460242	T	C	33.7994	0.253841	0.152901	0.0263	6.02102e-09	0.21109	0.0129	0.0138	0.354813
1	Crohn's disease	IDP T1 SIENAX peripheral grey normalised volume	rs2076756	16	50756881	G	A	272.94	0.283672	0.399806	0.0242	3.24489e-61	0.25819	-0.0231	0.0127	0.0691831
1	Crohn's disease	IDP T1 SIENAX peripheral grey normalised volume	rs2129944	19	10516198	G	T	33.2218	0.291299	-0.1562	0.0271	7.80998e-09	0.11864	-0.0315	0.0188	0.0933254
1	Crohn's disease	IDP T1 SIENAX peripheral grey normalised volume	rs2188962	5	131770805	T	C	86.7823	0.439546	0.212398	0.0228	1.35988e-20	0.42531	-0.0014	0.0114	0.891251
1	Crohn's disease	IDP T1 SIENAX peripheral grey normalised volume	rs2505640	10	35459497	G	A	37.7945	0.643588	-0.145701	0.0237	7.61202e-10	0.65755	-0.0083	0.0117	0.47863
1	Crohn's disease	IDP T1 SIENAX peripheral grey normalised volume	rs28701841	6	106530330	A	G	36.162	0.116563	0.224303	0.0373	1.85102e-09	0.09796	-0.0152	0.0193	0.426581
1	Crohn's disease	IDP T1 SIENAX peripheral grey normalised volume	rs3024505	1	206939904	A	G	34.7019	0.16156	0.177903	0.0302	3.90499e-09	0.14814	0.0127	0.0158	0.416869
1	Crohn's disease	IDP T1 SIENAX peripheral grey normalised volume	rs3091315	17	32593665	G	A	46.5824	0.265588	-0.179501	0.0263	9.52138e-12	0.27628	0.0103	0.0126	0.416869
1	Crohn's disease	IDP T1 SIENAX peripheral grey normalised volume	rs3810936	9	117552885	C	T	62.4274	0.698408	0.207799	0.0263	2.46207e-15	0.67638	0.0157	0.0121	0.194984
1	Crohn's disease	IDP T1 SIENAX peripheral grey normalised volume	rs4077515	9	139266496	T	C	84.4061	0.419834	0.215901	0.0235	4.37019e-20	0.43207	-0.0081	0.0114	0.47863
1	Crohn's disease	IDP T1 SIENAX peripheral grey normalised volume	rs444210	6	167390242	G	A	50.9148	0.546838	0.163402	0.0229	1.02494e-12	0.53393	-0.0054	0.0112	0.630957
1	Crohn's disease	IDP T1 SIENAX peripheral grey normalised volume	rs4851586	2	103064264	C	T	41.8768	0.759729	-0.168899	0.0261	9.93574e-11	0.7776	-0.0298	0.0136	0.0281838
1	Crohn's disease	IDP T1 SIENAX peripheral grey normalised volume	rs4902642	14	69210199	A	G	29.9701	0.409159	-0.129198	0.0236	4.339e-08	0.41356	-0.0016	0.0115	0.891251
1	Crohn's disease	IDP T1 SIENAX peripheral grey normalised volume	rs56062135	15	67455630	T	C	51.5284	0.234271	0.193097	0.0269	7.45247e-13	0.2345	0.0282	0.0132	0.0323594
1	Crohn's disease	IDP T1 SIENAX peripheral grey normalised volume	rs6588243	1	67603383	C	A	31.6786	0.589982	0.131704	0.0234	1.77701e-08	0.57261	0.0183	0.0115	0.112202
1	Crohn's disease	IDP T1 SIENAX peripheral grey normalised volume	rs6704109	1	172857050	T	C	62.2632	0.256123	0.202002	0.0256	2.77013e-15	0.23885	-0.0022	0.0132	0.870964
1	Crohn's disease	IDP T1 SIENAX peripheral grey normalised volume	rs6873866	5	96249648	C	T	49.4674	0.534873	-0.168096	0.0239	2.0649e-12	0.56234	-0.0178	0.0112	0.114815
1	Crohn's disease	IDP T1 SIENAX peripheral grey normalised volume	rs697693	1	7886424	A	G	37.5957	0.201415	0.172296	0.0281	8.35507e-10	0.19421	-0.0038	0.0142	0.794328
1	Crohn's disease	IDP T1 SIENAX peripheral grey normalised volume	rs7276302	21	45614159	G	A	55.1824	0.608306	-0.171598	0.0231	1.22603e-13	0.61124	0.0025	0.0114	0.831764
1	Crohn's disease	IDP T1 SIENAX peripheral grey normalised volume	rs72798422	16	50866917	C	T	135.068	0.047701	0.590392	0.0508	3.19301e-31	0.032159	-0.0139	0.0322	0.660693
1	Crohn's disease	IDP T1 SIENAX peripheral grey normalised volume	rs744166	17	40514201	G	A	30.7949	0.408159	-0.129299	0.0233	2.92301e-08	0.42783	-0.0024	0.0113	0.831764
1	Crohn's disease	IDP T1 SIENAX peripheral grey normalised volume	rs7713270	5	40440063	T	C	151.466	0.623824	0.296602	0.0241	6.96627e-35	0.60907	-0.0075	0.0116	0.524807
1	Crohn's disease	IDP T1 SIENAX peripheral grey normalised volume	rs80262450	18	12818922	A	G	64.3186	0.112701	0.283102	0.0353	1.08193e-15	0.11652	0.0161	0.0176	0.354813
1	Crohn's disease	IDP T1 SIENAX peripheral grey normalised volume	rs8137950	22	21973319	C	T	37.0123	0.199556	0.173996	0.0286	1.167e-09	0.19257	-0.0118	0.0143	0.40738
1	Crohn's disease	IDP T1 SIENAX peripheral grey normalised volume	rs907092	17	37922259	A	G	32.7084	0.471412	0.130396	0.0228	1.011e-08	0.48196	0.0083	0.0111	0.457088
1	Crohn's disease	IDP T1 SIENAX peripheral grey normalised volume	rs921720	8	126534671	G	A	47.241	0.618841	0.162895	0.0237	6.39588e-12	0.61723	0.0002	0.0115	0.977237
2	Ulcerative colitis	IDP T1 SIENAX peripheral grey normalised volume	rs10182512	2	61189469	A	G	51.9951	0.34989	0.1608	0.0223	5.19398e-13	0.34454	0.0169	0.0119	0.154882
2	Ulcerative colitis	IDP T1 SIENAX peripheral grey normalised volume	rs10272963	7	107486902	T	C	63.338	0.426078	-0.171904	0.0216	1.69083e-15	0.43453	-0.018	0.0113	0.109648
2	Ulcerative colitis	IDP T1 SIENAX peripheral grey normalised volume	rs10737481	1	20171514	G	T	134.071	0.556463	0.250104	0.0216	4.36918e-31	0.53307	0.0083	0.0113	0.457088
2	Ulcerative colitis	IDP T1 SIENAX peripheral grey normalised volume	rs10917545	1	20128177	A	G	30.5301	0.882174	-0.185101	0.0335	3.29397e-08	0.90487	-0.0129	0.0194	0.501187
2	Ulcerative colitis	IDP T1 SIENAX peripheral grey normalised volume	rs11209026	1	67705958	A	G	118.039	0.0589321	-0.561698	0.0517	1.58016e-27	0.069352	-0.0581	0.0222	0.00870964
2	Ulcerative colitis	IDP T1 SIENAX peripheral grey normalised volume	rs114152040	5	40444986	A	G	29.7144	0.0317179	0.339603	0.0623	4.94903e-08	0.030452	0.0419	0.033	0.204174
2	Ulcerative colitis	IDP T1 SIENAX peripheral grey normalised volume	rs12612675	2	219133137	G	A	31.4941	0.402826	0.122902	0.0219	1.97702e-08	0.40715	0.0147	0.0115	0.199526
2	Ulcerative colitis	IDP T1 SIENAX peripheral grey normalised volume	rs12817473	12	68497408	G	A	77.2301	0.382176	0.190701	0.0217	1.70883e-18	0.39294	0.0082	0.0115	0.47863
2	Ulcerative colitis	IDP T1 SIENAX peripheral grey normalised volume	rs1359946	13	27536972	A	G	34.6313	0.196096	0.158302	0.0269	3.83796e-09	0.18422	-0.0152	0.0145	0.295121
2	Ulcerative colitis	IDP T1 SIENAX peripheral grey normalised volume	rs137845	22	50439430	G	A	31.0848	0.514874	0.118198	0.0212	2.37602e-08	0.49745	0.0066	0.0113	0.562341
2	Ulcerative colitis	IDP T1 SIENAX peripheral grey normalised volume	rs1801274	1	161479745	G	A	71.0377	0.483094	-0.182896	0.0217	3.77833e-17	0.53388	-0.0132	0.0113	0.245471
2	Ulcerative colitis	IDP T1 SIENAX peripheral grey normalised volume	rs1886731	1	2472081	C	T	40.418	0.480618	-0.140501	0.0221	2.25398e-10	0.49909	0.0309	0.0113	0.00616595
2	Ulcerative colitis	IDP T1 SIENAX peripheral grey normalised volume	rs2212434	11	76281593	T	C	44.3812	0.459604	0.141899	0.0213	2.4632e-11	0.44959	-0.0121	0.0114	0.288403
2	Ulcerative colitis	IDP T1 SIENAX peripheral grey normalised volume	rs254559	5	134444982	A	C	33.4267	0.404112	0.124304	0.0215	7.62799e-09	0.41131	-0.0081	0.0115	0.47863
2	Ulcerative colitis	IDP T1 SIENAX peripheral grey normalised volume	rs28383456	6	32609453	T	C	173.608	0.334505	-0.337307	0.0256	1.073e-39	0.017857	-0.0333	0.0428	0.436516
2	Ulcerative colitis	IDP T1 SIENAX peripheral grey normalised volume	rs3024493	1	206943968	A	C	73.299	0.168128	0.236297	0.0276	1.09194e-17	0.14808	0.0129	0.0158	0.416869
2	Ulcerative colitis	IDP T1 SIENAX peripheral grey normalised volume	rs3829111	9	139269483	A	G	53.3466	0.416668	0.156303	0.0214	2.89401e-13	0.42834	-0.0081	0.0114	0.47863
2	Ulcerative colitis	IDP T1 SIENAX peripheral grey normalised volume	rs4574921	9	117538334	T	C	34.607	0.740842	0.150599	0.0256	4.23897e-09	0.72691	-0.0033	0.0128	0.794328
2	Ulcerative colitis	IDP T1 SIENAX peripheral grey normalised volume	rs4676410	2	241563739	A	G	53.5381	0.197128	0.207802	0.0284	2.45923e-13	0.21444	0.0097	0.0137	0.47863
2	Ulcerative colitis	IDP T1 SIENAX peripheral grey normalised volume	rs483905	11	96023427	A	G	31.9636	0.294334	0.128903	0.0228	1.57199e-08	0.29801	0.0153	0.0121	0.20893
2	Ulcerative colitis	IDP T1 SIENAX peripheral grey normalised volume	rs56167332	5	158827769	A	C	43.0677	0.34162	0.151596	0.0231	5.29907e-11	0.34102	0.0061	0.0121	0.616595
2	Ulcerative colitis	IDP T1 SIENAX peripheral grey normalised volume	rs6017342	20	43065028	C	A	63.5382	0.537652	0.191306	0.024	1.38484e-15	0.51768	0.0051	0.0114	0.660693
2	Ulcerative colitis	IDP T1 SIENAX peripheral grey normalised volume	rs6933404	6	137959235	C	T	43.8113	0.21562	0.166799	0.0252	3.68468e-11	0.22038	-0.0128	0.0136	0.346737
2	Ulcerative colitis	IDP T1 SIENAX peripheral grey normalised volume	rs7282490	21	45615741	A	G	42.6147	0.603618	-0.139699	0.0214	7.0762e-11	0.60436	-0.0009	0.0114	0.933254
2	Ulcerative colitis	IDP T1 SIENAX peripheral grey normalised volume	rs7523335	1	8180210	A	G	35.7466	0.176698	-0.170397	0.0285	2.28802e-09	0.18777	0.0048	0.0144	0.74131
2	Ulcerative colitis	IDP T1 SIENAX peripheral grey normalised volume	rs7752873	6	106579332	T	C	36.1971	0.13681	0.182297	0.0303	1.83299e-09	0.13719	0.0113	0.0164	0.489779
2	Ulcerative colitis	IDP T1 SIENAX peripheral grey normalised volume	rs7911680	10	101293468	C	A	65.056	0.490094	-0.1718	0.0213	8.26609e-16	0.51205	-0.0003	0.0113	0.977237
2	Ulcerative colitis	IDP T1 SIENAX peripheral grey normalised volume	rs798502	7	2789880	C	A	32.617	0.283142	-0.136496	0.0239	1.213e-08	0.29509	-0.0006	0.0124	0.954993
2	Ulcerative colitis	IDP T1 SIENAX peripheral grey normalised volume	rs9272514	6	32609647	T	C	226.235	0.297965	-0.401598	0.0267	4.00129e-51	0.26104	-0.0383	0.0136	0.0047863
2	Ulcerative colitis	IDP T1 SIENAX peripheral grey normalised volume	rs989960	7	107445727	T	C	36.0536	0.424904	-0.129096	0.0215	1.766e-09	0.42597	0.0092	0.0114	0.416869
2	Ulcerative colitis	IDP T1 SIENAX peripheral grey normalised volume	rs9977672	21	40463283	A	G	88.1196	0.251316	-0.245006	0.0261	6.20583e-21	0.26033	0.0058	0.0129	0.660693
3	Crohn's disease	IDP T1 SIENAX brain-unnormalised volume	rs1056441	20	62370349	C	T	42.8897	0.697697	0.167	0.0255	5.44127e-11	0.67101	-0.003	0.0066	0.645654
3	Crohn's disease	IDP T1 SIENAX brain-unnormalised volume	rs10761659	10	64445564	G	A	80.0202	0.55269	0.212006	0.0237	3.41979e-19	0.54171	-0.0085	0.0062	0.17378
3	Crohn's disease	IDP T1 SIENAX brain-unnormalised volume	rs11209026	1	67705958	A	G	242.559	0.0563213	-0.995199	0.0639	1.05196e-54	0.069352	-0.0066	0.0122	0.588844
3	Crohn's disease	IDP T1 SIENAX brain-unnormalised volume	rs11236797	11	76299649	A	C	61.4656	0.473264	0.181104	0.0231	4.854e-15	0.45248	-0.0042	0.0062	0.501187
3	Crohn's disease	IDP T1 SIENAX brain-unnormalised volume	rs112401990	2	61199327	A	G	31.1162	0.373412	0.132203	0.0237	2.35001e-08	0.34375	0.0098	0.0065	0.131826
3	Crohn's disease	IDP T1 SIENAX brain-unnormalised volume	rs114607072	6	31351940	T	G	49.3338	0.0402795	0.441797	0.0629	2.19685e-12	0.040359	-0.0202	0.0158	0.199526
3	Crohn's disease	IDP T1 SIENAX brain-unnormalised volume	rs1250573	10	81042475	A	G	41.9036	0.287447	-0.170895	0.0264	9.00534e-11	0.33228	0.0009	0.0066	0.891251
3	Crohn's disease	IDP T1 SIENAX brain-unnormalised volume	rs12717899	5	141482341	T	G	30.3445	0.793845	0.159198	0.0289	3.59402e-08	0.78105	-0.0016	0.0075	0.831764
3	Crohn's disease	IDP T1 SIENAX brain-unnormalised volume	rs1297271	21	16823163	T	C	42.7181	0.429877	-0.154901	0.0237	6.27769e-11	0.44739	-0.0103	0.0062	0.0977237
3	Crohn's disease	IDP T1 SIENAX brain-unnormalised volume	rs1332099	10	101298451	C	T	83.9064	0.515025	-0.211597	0.0231	4.35712e-20	0.53355	-0.0029	0.0062	0.645654
3	Crohn's disease	IDP T1 SIENAX brain-unnormalised volume	rs140054334	6	31587042	T	C	31.0251	0.038307	0.349797	0.0628	2.56602e-08	0.01584	0.0501	0.0247	0.042658
3	Crohn's disease	IDP T1 SIENAX brain-unnormalised volume	rs1456896	7	50304461	T	C	30.8007	0.697556	0.139301	0.0251	2.89701e-08	0.66457	0.0056	0.0066	0.389045
3	Crohn's disease	IDP T1 SIENAX brain-unnormalised volume	rs147018773	5	150245710	T	C	73.5931	0.0966978	0.321699	0.0375	8.88792e-18	0.073208	0.0141	0.0119	0.234423
3	Crohn's disease	IDP T1 SIENAX brain-unnormalised volume	rs147684209	16	28870962	C	T	40.3022	0.369415	0.154901	0.0244	2.33598e-10	0.39577	-0.0136	0.0064	0.0331131
3	Crohn's disease	IDP T1 SIENAX brain-unnormalised volume	rs151314883	22	39735087	A	G	46.9221	0.157585	-0.223994	0.0327	7.12361e-12	0.15889	-0.0057	0.0086	0.512861
3	Crohn's disease	IDP T1 SIENAX brain-unnormalised volume	rs1932990	13	44460242	T	C	33.7994	0.253841	0.152901	0.0263	6.02102e-09	0.21109	0.0022	0.0076	0.776247
3	Crohn's disease	IDP T1 SIENAX brain-unnormalised volume	rs2076756	16	50756881	G	A	272.94	0.283672	0.399806	0.0242	3.24489e-61	0.25819	-0.0056	0.007	0.426581
3	Crohn's disease	IDP T1 SIENAX brain-unnormalised volume	rs2129944	19	10516198	G	T	33.2218	0.291299	-0.1562	0.0271	7.80998e-09	0.11864	-0.0189	0.0104	0.0676083
3	Crohn's disease	IDP T1 SIENAX brain-unnormalised volume	rs2188962	5	131770805	T	C	86.7823	0.439546	0.212398	0.0228	1.35988e-20	0.42531	-0.0062	0.0063	0.323594
3	Crohn's disease	IDP T1 SIENAX brain-unnormalised volume	rs2505640	10	35459497	G	A	37.7945	0.643588	-0.145701	0.0237	7.61202e-10	0.65755	0.0013	0.0065	0.851138
3	Crohn's disease	IDP T1 SIENAX brain-unnormalised volume	rs28701841	6	106530330	A	G	36.162	0.116563	0.224303	0.0373	1.85102e-09	0.09796	-0.0054	0.0106	0.616595
3	Crohn's disease	IDP T1 SIENAX brain-unnormalised volume	rs3024505	1	206939904	A	G	34.7019	0.16156	0.177903	0.0302	3.90499e-09	0.14814	0.0104	0.0087	0.234423
3	Crohn's disease	IDP T1 SIENAX brain-unnormalised volume	rs3091315	17	32593665	G	A	46.5824	0.265588	-0.179501	0.0263	9.52138e-12	0.27628	0.0067	0.007	0.338844
3	Crohn's disease	IDP T1 SIENAX brain-unnormalised volume	rs3810936	9	117552885	C	T	62.4274	0.698408	0.207799	0.0263	2.46207e-15	0.67638	0.0132	0.0067	0.047863
3	Crohn's disease	IDP T1 SIENAX brain-unnormalised volume	rs4077515	9	139266496	T	C	84.4061	0.419834	0.215901	0.0235	4.37019e-20	0.43207	0.0003	0.0063	0.954993
3	Crohn's disease	IDP T1 SIENAX brain-unnormalised volume	rs444210	6	167390242	G	A	50.9148	0.546838	0.163402	0.0229	1.02494e-12	0.53393	-0.0045	0.0062	0.467735
3	Crohn's disease	IDP T1 SIENAX brain-unnormalised volume	rs4851586	2	103064264	C	T	41.8768	0.759729	-0.168899	0.0261	9.93574e-11	0.7776	0.0032	0.0075	0.660693
3	Crohn's disease	IDP T1 SIENAX brain-unnormalised volume	rs4902642	14	69210199	A	G	29.9701	0.409159	-0.129198	0.0236	4.339e-08	0.41356	-0.0044	0.0063	0.489779
3	Crohn's disease	IDP T1 SIENAX brain-unnormalised volume	rs56062135	15	67455630	T	C	51.5284	0.234271	0.193097	0.0269	7.45247e-13	0.2345	0.0138	0.0073	0.0562341
3	Crohn's disease	IDP T1 SIENAX brain-unnormalised volume	rs6588243	1	67603383	C	A	31.6786	0.589982	0.131704	0.0234	1.77701e-08	0.57261	0.0055	0.0063	0.380189
3	Crohn's disease	IDP T1 SIENAX brain-unnormalised volume	rs6704109	1	172857050	T	C	62.2632	0.256123	0.202002	0.0256	2.77013e-15	0.23885	-0.0024	0.0073	0.74131
3	Crohn's disease	IDP T1 SIENAX brain-unnormalised volume	rs6873866	5	96249648	C	T	49.4674	0.534873	-0.168096	0.0239	2.0649e-12	0.56234	-0.0007	0.0062	0.912011
3	Crohn's disease	IDP T1 SIENAX brain-unnormalised volume	rs697693	1	7886424	A	G	37.5957	0.201415	0.172296	0.0281	8.35507e-10	0.19421	-0.0115	0.0078	0.144544
3	Crohn's disease	IDP T1 SIENAX brain-unnormalised volume	rs7276302	21	45614159	G	A	55.1824	0.608306	-0.171598	0.0231	1.22603e-13	0.61124	0.0048	0.0063	0.446684
3	Crohn's disease	IDP T1 SIENAX brain-unnormalised volume	rs72798422	16	50866917	C	T	135.068	0.047701	0.590392	0.0508	3.19301e-31	0.032159	-0.0042	0.0178	0.812831
3	Crohn's disease	IDP T1 SIENAX brain-unnormalised volume	rs744166	17	40514201	G	A	30.7949	0.408159	-0.129299	0.0233	2.92301e-08	0.42783	-0.0068	0.0062	0.275423
3	Crohn's disease	IDP T1 SIENAX brain-unnormalised volume	rs7713270	5	40440063	T	C	151.466	0.623824	0.296602	0.0241	6.96627e-35	0.60907	0.001	0.0064	0.870964
3	Crohn's disease	IDP T1 SIENAX brain-unnormalised volume	rs80262450	18	12818922	A	G	64.3186	0.112701	0.283102	0.0353	1.08193e-15	0.11652	0.0144	0.0097	0.138038
3	Crohn's disease	IDP T1 SIENAX brain-unnormalised volume	rs8137950	22	21973319	C	T	37.0123	0.199556	0.173996	0.0286	1.167e-09	0.19257	-0.0008	0.0079	0.912011
3	Crohn's disease	IDP T1 SIENAX brain-unnormalised volume	rs907092	17	37922259	A	G	32.7084	0.471412	0.130396	0.0228	1.011e-08	0.48196	0.0016	0.0061	0.794328
3	Crohn's disease	IDP T1 SIENAX brain-unnormalised volume	rs921720	8	126534671	G	A	47.241	0.618841	0.162895	0.0237	6.39588e-12	0.61723	-0.0011	0.0063	0.870964
4	Ulcerative colitis	IDP T1 SIENAX brain-unnormalised volume	rs10182512	2	61189469	A	G	51.9951	0.34989	0.1608	0.0223	5.19398e-13	0.34454	0.0054	0.0065	0.40738
4	Ulcerative colitis	IDP T1 SIENAX brain-unnormalised volume	rs10272963	7	107486902	T	C	63.338	0.426078	-0.171904	0.0216	1.69083e-15	0.43453	-0.0096	0.0062	0.120226
4	Ulcerative colitis	IDP T1 SIENAX brain-unnormalised volume	rs10737481	1	20171514	G	T	134.071	0.556463	0.250104	0.0216	4.36918e-31	0.53307	0.0042	0.0062	0.501187
4	Ulcerative colitis	IDP T1 SIENAX brain-unnormalised volume	rs10917545	1	20128177	A	G	30.5301	0.882174	-0.185101	0.0335	3.29397e-08	0.90487	-0.0114	0.0107	0.281838
4	Ulcerative colitis	IDP T1 SIENAX brain-unnormalised volume	rs11209026	1	67705958	A	G	118.039	0.0589321	-0.561698	0.0517	1.58016e-27	0.069352	-0.0066	0.0122	0.588844
4	Ulcerative colitis	IDP T1 SIENAX brain-unnormalised volume	rs114152040	5	40444986	A	G	29.7144	0.0317179	0.339603	0.0623	4.94903e-08	0.030452	0.0302	0.0182	0.0977237
4	Ulcerative colitis	IDP T1 SIENAX brain-unnormalised volume	rs12612675	2	219133137	G	A	31.4941	0.402826	0.122902	0.0219	1.97702e-08	0.40715	0.0092	0.0063	0.144544
4	Ulcerative colitis	IDP T1 SIENAX brain-unnormalised volume	rs12817473	12	68497408	G	A	77.2301	0.382176	0.190701	0.0217	1.70883e-18	0.39294	0.004	0.0063	0.524807
4	Ulcerative colitis	IDP T1 SIENAX brain-unnormalised volume	rs1359946	13	27536972	A	G	34.6313	0.196096	0.158302	0.0269	3.83796e-09	0.18422	-0.0043	0.008	0.588844
4	Ulcerative colitis	IDP T1 SIENAX brain-unnormalised volume	rs137845	22	50439430	G	A	31.0848	0.514874	0.118198	0.0212	2.37602e-08	0.49745	0.0049	0.0062	0.426581
4	Ulcerative colitis	IDP T1 SIENAX brain-unnormalised volume	rs1801274	1	161479745	G	A	71.0377	0.483094	-0.182896	0.0217	3.77833e-17	0.53388	-0.0028	0.0063	0.660693
4	Ulcerative colitis	IDP T1 SIENAX brain-unnormalised volume	rs1886731	1	2472081	C	T	40.418	0.480618	-0.140501	0.0221	2.25398e-10	0.49909	0.0088	0.0062	0.154882
4	Ulcerative colitis	IDP T1 SIENAX brain-unnormalised volume	rs2212434	11	76281593	T	C	44.3812	0.459604	0.141899	0.0213	2.4632e-11	0.44959	-0.0038	0.0063	0.537032
4	Ulcerative colitis	IDP T1 SIENAX brain-unnormalised volume	rs254559	5	134444982	A	C	33.4267	0.404112	0.124304	0.0215	7.62799e-09	0.41131	-0.0089	0.0063	0.158489
4	Ulcerative colitis	IDP T1 SIENAX brain-unnormalised volume	rs28383456	6	32609453	T	C	173.608	0.334505	-0.337307	0.0256	1.073e-39	0.017857	-0.0005	0.0236	0.977237
4	Ulcerative colitis	IDP T1 SIENAX brain-unnormalised volume	rs3024493	1	206943968	A	C	73.299	0.168128	0.236297	0.0276	1.09194e-17	0.14808	0.0104	0.0087	0.229087
4	Ulcerative colitis	IDP T1 SIENAX brain-unnormalised volume	rs3829111	9	139269483	A	G	53.3466	0.416668	0.156303	0.0214	2.89401e-13	0.42834	-0.0013	0.0063	0.831764
4	Ulcerative colitis	IDP T1 SIENAX brain-unnormalised volume	rs4574921	9	117538334	T	C	34.607	0.740842	0.150599	0.0256	4.23897e-09	0.72691	0.0041	0.0071	0.562341
4	Ulcerative colitis	IDP T1 SIENAX brain-unnormalised volume	rs4676410	2	241563739	A	G	53.5381	0.197128	0.207802	0.0284	2.45923e-13	0.21444	0.0106	0.0076	0.162181
4	Ulcerative colitis	IDP T1 SIENAX brain-unnormalised volume	rs483905	11	96023427	A	G	31.9636	0.294334	0.128903	0.0228	1.57199e-08	0.29801	-0.0004	0.0067	0.954993
4	Ulcerative colitis	IDP T1 SIENAX brain-unnormalised volume	rs56167332	5	158827769	A	C	43.0677	0.34162	0.151596	0.0231	5.29907e-11	0.34102	0.0066	0.0066	0.316228
4	Ulcerative colitis	IDP T1 SIENAX brain-unnormalised volume	rs6017342	20	43065028	C	A	63.5382	0.537652	0.191306	0.024	1.38484e-15	0.51768	-0.0045	0.0063	0.467735
4	Ulcerative colitis	IDP T1 SIENAX brain-unnormalised volume	rs6933404	6	137959235	C	T	43.8113	0.21562	0.166799	0.0252	3.68468e-11	0.22038	-0.0071	0.0075	0.346737
4	Ulcerative colitis	IDP T1 SIENAX brain-unnormalised volume	rs7282490	21	45615741	A	G	42.6147	0.603618	-0.139699	0.0214	7.0762e-11	0.60436	0.0028	0.0063	0.660693
4	Ulcerative colitis	IDP T1 SIENAX brain-unnormalised volume	rs7523335	1	8180210	A	G	35.7466	0.176698	-0.170397	0.0285	2.28802e-09	0.18777	0.0082	0.0079	0.301995
4	Ulcerative colitis	IDP T1 SIENAX brain-unnormalised volume	rs7752873	6	106579332	T	C	36.1971	0.13681	0.182297	0.0303	1.83299e-09	0.13719	0.0067	0.0091	0.457088
4	Ulcerative colitis	IDP T1 SIENAX brain-unnormalised volume	rs7911680	10	101293468	C	A	65.056	0.490094	-0.1718	0.0213	8.26609e-16	0.51205	-0.0036	0.0062	0.562341
4	Ulcerative colitis	IDP T1 SIENAX brain-unnormalised volume	rs798502	7	2789880	C	A	32.617	0.283142	-0.136496	0.0239	1.213e-08	0.29509	0.0061	0.0068	0.371535
4	Ulcerative colitis	IDP T1 SIENAX brain-unnormalised volume	rs9272514	6	32609647	T	C	226.235	0.297965	-0.401598	0.0267	4.00129e-51	0.26104	-0.0148	0.0075	0.047863
4	Ulcerative colitis	IDP T1 SIENAX brain-unnormalised volume	rs989960	7	107445727	T	C	36.0536	0.424904	-0.129096	0.0215	1.766e-09	0.42597	0.0054	0.0063	0.389045
4	Ulcerative colitis	IDP T1 SIENAX brain-unnormalised volume	rs9977672	21	40463283	A	G	88.1196	0.251316	-0.245006	0.0261	6.20583e-21	0.26033	-0.0019	0.0071	0.794328
5	Crohn's disease	IDP T1 FAST ROIs L temp fusif cortex post	rs1056441	20	62370349	C	T	42.8897	0.697697	0.167	0.0255	5.44127e-11	0.67101	0.0204	0.0131	0.120226
5	Crohn's disease	IDP T1 FAST ROIs L temp fusif cortex post	rs10761659	10	64445564	G	A	80.0202	0.55269	0.212006	0.0237	3.41979e-19	0.54171	-0.0128	0.0125	0.30903
5	Crohn's disease	IDP T1 FAST ROIs L temp fusif cortex post	rs11209026	1	67705958	A	G	242.559	0.0563213	-0.995199	0.0639	1.05196e-54	0.069352	0.0046	0.0245	0.851138
5	Crohn's disease	IDP T1 FAST ROIs L temp fusif cortex post	rs11236797	11	76299649	A	C	61.4656	0.473264	0.181104	0.0231	4.854e-15	0.45248	0.0034	0.0125	0.794328
5	Crohn's disease	IDP T1 FAST ROIs L temp fusif cortex post	rs112401990	2	61199327	A	G	31.1162	0.373412	0.132203	0.0237	2.35001e-08	0.34375	-0.018	0.0131	0.169824
5	Crohn's disease	IDP T1 FAST ROIs L temp fusif cortex post	rs114607072	6	31351940	T	G	49.3338	0.0402795	0.441797	0.0629	2.19685e-12	0.040359	-0.0228	0.0317	0.467735
5	Crohn's disease	IDP T1 FAST ROIs L temp fusif cortex post	rs1250573	10	81042475	A	G	41.9036	0.287447	-0.170895	0.0264	9.00534e-11	0.33228	-0.0021	0.0132	0.870964
5	Crohn's disease	IDP T1 FAST ROIs L temp fusif cortex post	rs12717899	5	141482341	T	G	30.3445	0.793845	0.159198	0.0289	3.59402e-08	0.78105	-0.0147	0.015	0.323594
5	Crohn's disease	IDP T1 FAST ROIs L temp fusif cortex post	rs1297271	21	16823163	T	C	42.7181	0.429877	-0.154901	0.0237	6.27769e-11	0.44739	-0.0018	0.0124	0.891251
5	Crohn's disease	IDP T1 FAST ROIs L temp fusif cortex post	rs1332099	10	101298451	C	T	83.9064	0.515025	-0.211597	0.0231	4.35712e-20	0.53355	0.001	0.0125	0.933254
5	Crohn's disease	IDP T1 FAST ROIs L temp fusif cortex post	rs140054334	6	31587042	T	C	31.0251	0.038307	0.349797	0.0628	2.56602e-08	0.01584	-0.0074	0.0495	0.891251
5	Crohn's disease	IDP T1 FAST ROIs L temp fusif cortex post	rs1456896	7	50304461	T	C	30.8007	0.697556	0.139301	0.0251	2.89701e-08	0.66457	-0.0015	0.0131	0.912011
5	Crohn's disease	IDP T1 FAST ROIs L temp fusif cortex post	rs147018773	5	150245710	T	C	73.5931	0.0966978	0.321699	0.0375	8.88792e-18	0.073208	-0.0073	0.0239	0.758578
5	Crohn's disease	IDP T1 FAST ROIs L temp fusif cortex post	rs147684209	16	28870962	C	T	40.3022	0.369415	0.154901	0.0244	2.33598e-10	0.39577	-0.0065	0.0127	0.616595
5	Crohn's disease	IDP T1 FAST ROIs L temp fusif cortex post	rs151314883	22	39735087	A	G	46.9221	0.157585	-0.223994	0.0327	7.12361e-12	0.15889	0.0005	0.0172	0.977237
5	Crohn's disease	IDP T1 FAST ROIs L temp fusif cortex post	rs1932990	13	44460242	T	C	33.7994	0.253841	0.152901	0.0263	6.02102e-09	0.21109	0.0179	0.0153	0.239883
5	Crohn's disease	IDP T1 FAST ROIs L temp fusif cortex post	rs2076756	16	50756881	G	A	272.94	0.283672	0.399806	0.0242	3.24489e-61	0.25819	-0.0021	0.0141	0.870964
5	Crohn's disease	IDP T1 FAST ROIs L temp fusif cortex post	rs2129944	19	10516198	G	T	33.2218	0.291299	-0.1562	0.0271	7.80998e-09	0.11864	-0.0206	0.0207	0.323594
5	Crohn's disease	IDP T1 FAST ROIs L temp fusif cortex post	rs2188962	5	131770805	T	C	86.7823	0.439546	0.212398	0.0228	1.35988e-20	0.42531	-0.0107	0.0126	0.398107
5	Crohn's disease	IDP T1 FAST ROIs L temp fusif cortex post	rs2505640	10	35459497	G	A	37.7945	0.643588	-0.145701	0.0237	7.61202e-10	0.65755	-0.026	0.013	0.0446684
5	Crohn's disease	IDP T1 FAST ROIs L temp fusif cortex post	rs28701841	6	106530330	A	G	36.162	0.116563	0.224303	0.0373	1.85102e-09	0.09796	-0.0369	0.0213	0.0831764
5	Crohn's disease	IDP T1 FAST ROIs L temp fusif cortex post	rs3024505	1	206939904	A	G	34.7019	0.16156	0.177903	0.0302	3.90499e-09	0.14814	0.0199	0.0174	0.251189
5	Crohn's disease	IDP T1 FAST ROIs L temp fusif cortex post	rs3091315	17	32593665	G	A	46.5824	0.265588	-0.179501	0.0263	9.52138e-12	0.27628	0.0043	0.014	0.758578
5	Crohn's disease	IDP T1 FAST ROIs L temp fusif cortex post	rs3810936	9	117552885	C	T	62.4274	0.698408	0.207799	0.0263	2.46207e-15	0.67638	0.006	0.0133	0.645654
5	Crohn's disease	IDP T1 FAST ROIs L temp fusif cortex post	rs4077515	9	139266496	T	C	84.4061	0.419834	0.215901	0.0235	4.37019e-20	0.43207	0.0004	0.0125	0.977237
5	Crohn's disease	IDP T1 FAST ROIs L temp fusif cortex post	rs444210	6	167390242	G	A	50.9148	0.546838	0.163402	0.0229	1.02494e-12	0.53393	0.0064	0.0124	0.60256
5	Crohn's disease	IDP T1 FAST ROIs L temp fusif cortex post	rs4851586	2	103064264	C	T	41.8768	0.759729	-0.168899	0.0261	9.93574e-11	0.7776	-0.0324	0.015	0.030903
5	Crohn's disease	IDP T1 FAST ROIs L temp fusif cortex post	rs4902642	14	69210199	A	G	29.9701	0.409159	-0.129198	0.0236	4.339e-08	0.41356	0.0085	0.0127	0.501187
5	Crohn's disease	IDP T1 FAST ROIs L temp fusif cortex post	rs56062135	15	67455630	T	C	51.5284	0.234271	0.193097	0.0269	7.45247e-13	0.2345	0.0001	0.0145	1
5	Crohn's disease	IDP T1 FAST ROIs L temp fusif cortex post	rs6588243	1	67603383	C	A	31.6786	0.589982	0.131704	0.0234	1.77701e-08	0.57261	0.0054	0.0127	0.676083
5	Crohn's disease	IDP T1 FAST ROIs L temp fusif cortex post	rs6704109	1	172857050	T	C	62.2632	0.256123	0.202002	0.0256	2.77013e-15	0.23885	-0.0106	0.0146	0.467735
5	Crohn's disease	IDP T1 FAST ROIs L temp fusif cortex post	rs6873866	5	96249648	C	T	49.4674	0.534873	-0.168096	0.0239	2.0649e-12	0.56234	0.0038	0.0124	0.758578
5	Crohn's disease	IDP T1 FAST ROIs L temp fusif cortex post	rs697693	1	7886424	A	G	37.5957	0.201415	0.172296	0.0281	8.35507e-10	0.19421	0.0094	0.0157	0.549541
5	Crohn's disease	IDP T1 FAST ROIs L temp fusif cortex post	rs7276302	21	45614159	G	A	55.1824	0.608306	-0.171598	0.0231	1.22603e-13	0.61124	0.0232	0.0126	0.0660693
5	Crohn's disease	IDP T1 FAST ROIs L temp fusif cortex post	rs72798422	16	50866917	C	T	135.068	0.047701	0.590392	0.0508	3.19301e-31	0.032159	-0.0164	0.0355	0.645654
5	Crohn's disease	IDP T1 FAST ROIs L temp fusif cortex post	rs744166	17	40514201	G	A	30.7949	0.408159	-0.129299	0.0233	2.92301e-08	0.42783	-0.0038	0.0125	0.758578
5	Crohn's disease	IDP T1 FAST ROIs L temp fusif cortex post	rs7713270	5	40440063	T	C	151.466	0.623824	0.296602	0.0241	6.96627e-35	0.60907	0.0001	0.0129	1
5	Crohn's disease	IDP T1 FAST ROIs L temp fusif cortex post	rs80262450	18	12818922	A	G	64.3186	0.112701	0.283102	0.0353	1.08193e-15	0.11652	0.0006	0.0194	0.977237
5	Crohn's disease	IDP T1 FAST ROIs L temp fusif cortex post	rs8137950	22	21973319	C	T	37.0123	0.199556	0.173996	0.0286	1.167e-09	0.19257	-0.0002	0.0157	1
5	Crohn's disease	IDP T1 FAST ROIs L temp fusif cortex post	rs907092	17	37922259	A	G	32.7084	0.471412	0.130396	0.0228	1.011e-08	0.48196	0.0051	0.0123	0.676083
5	Crohn's disease	IDP T1 FAST ROIs L temp fusif cortex post	rs921720	8	126534671	G	A	47.241	0.618841	0.162895	0.0237	6.39588e-12	0.61723	0.0043	0.0127	0.724436
6	Ulcerative colitis	IDP T1 FAST ROIs L temp fusif cortex post	rs10182512	2	61189469	A	G	51.9951	0.34989	0.1608	0.0223	5.19398e-13	0.34454	-0.0225	0.0131	0.0851138
6	Ulcerative colitis	IDP T1 FAST ROIs L temp fusif cortex post	rs10272963	7	107486902	T	C	63.338	0.426078	-0.171904	0.0216	1.69083e-15	0.43453	-0.0046	0.0124	0.707946
6	Ulcerative colitis	IDP T1 FAST ROIs L temp fusif cortex post	rs10737481	1	20171514	G	T	134.071	0.556463	0.250104	0.0216	4.36918e-31	0.53307	-0.0016	0.0124	0.891251
6	Ulcerative colitis	IDP T1 FAST ROIs L temp fusif cortex post	rs10917545	1	20128177	A	G	30.5301	0.882174	-0.185101	0.0335	3.29397e-08	0.90487	-0.0198	0.0214	0.354813
6	Ulcerative colitis	IDP T1 FAST ROIs L temp fusif cortex post	rs11209026	1	67705958	A	G	118.039	0.0589321	-0.561698	0.0517	1.58016e-27	0.069352	0.0046	0.0245	0.851138
6	Ulcerative colitis	IDP T1 FAST ROIs L temp fusif cortex post	rs114152040	5	40444986	A	G	29.7144	0.0317179	0.339603	0.0623	4.94903e-08	0.030452	0.0578	0.0364	0.112202
6	Ulcerative colitis	IDP T1 FAST ROIs L temp fusif cortex post	rs12612675	2	219133137	G	A	31.4941	0.402826	0.122902	0.0219	1.97702e-08	0.40715	0.0185	0.0126	0.144544
6	Ulcerative colitis	IDP T1 FAST ROIs L temp fusif cortex post	rs12817473	12	68497408	G	A	77.2301	0.382176	0.190701	0.0217	1.70883e-18	0.39294	-0.007	0.0127	0.588844
6	Ulcerative colitis	IDP T1 FAST ROIs L temp fusif cortex post	rs1359946	13	27536972	A	G	34.6313	0.196096	0.158302	0.0269	3.83796e-09	0.18422	0.0159	0.016	0.323594
6	Ulcerative colitis	IDP T1 FAST ROIs L temp fusif cortex post	rs137845	22	50439430	G	A	31.0848	0.514874	0.118198	0.0212	2.37602e-08	0.49745	0.0075	0.0124	0.549541
6	Ulcerative colitis	IDP T1 FAST ROIs L temp fusif cortex post	rs1801274	1	161479745	G	A	71.0377	0.483094	-0.182896	0.0217	3.77833e-17	0.53388	-0.0172	0.0125	0.169824
6	Ulcerative colitis	IDP T1 FAST ROIs L temp fusif cortex post	rs1886731	1	2472081	C	T	40.418	0.480618	-0.140501	0.0221	2.25398e-10	0.49909	0.0265	0.0124	0.0331131
6	Ulcerative colitis	IDP T1 FAST ROIs L temp fusif cortex post	rs2212434	11	76281593	T	C	44.3812	0.459604	0.141899	0.0213	2.4632e-11	0.44959	0.0021	0.0125	0.870964
6	Ulcerative colitis	IDP T1 FAST ROIs L temp fusif cortex post	rs254559	5	134444982	A	C	33.4267	0.404112	0.124304	0.0215	7.62799e-09	0.41131	0.0101	0.0127	0.426581
6	Ulcerative colitis	IDP T1 FAST ROIs L temp fusif cortex post	rs28383456	6	32609453	T	C	173.608	0.334505	-0.337307	0.0256	1.073e-39	0.017857	-0.0733	0.0472	0.120226
6	Ulcerative colitis	IDP T1 FAST ROIs L temp fusif cortex post	rs3024493	1	206943968	A	C	73.299	0.168128	0.236297	0.0276	1.09194e-17	0.14808	0.0203	0.0174	0.245471
6	Ulcerative colitis	IDP T1 FAST ROIs L temp fusif cortex post	rs3829111	9	139269483	A	G	53.3466	0.416668	0.156303	0.0214	2.89401e-13	0.42834	0.0014	0.0125	0.912011
6	Ulcerative colitis	IDP T1 FAST ROIs L temp fusif cortex post	rs4574921	9	117538334	T	C	34.607	0.740842	0.150599	0.0256	4.23897e-09	0.72691	-0.0057	0.0142	0.691831
6	Ulcerative colitis	IDP T1 FAST ROIs L temp fusif cortex post	rs4676410	2	241563739	A	G	53.5381	0.197128	0.207802	0.0284	2.45923e-13	0.21444	0.0079	0.0151	0.60256
6	Ulcerative colitis	IDP T1 FAST ROIs L temp fusif cortex post	rs483905	11	96023427	A	G	31.9636	0.294334	0.128903	0.0228	1.57199e-08	0.29801	0.0281	0.0134	0.0363078
6	Ulcerative colitis	IDP T1 FAST ROIs L temp fusif cortex post	rs56167332	5	158827769	A	C	43.0677	0.34162	0.151596	0.0231	5.29907e-11	0.34102	-0.0032	0.0133	0.812831
6	Ulcerative colitis	IDP T1 FAST ROIs L temp fusif cortex post	rs6017342	20	43065028	C	A	63.5382	0.537652	0.191306	0.024	1.38484e-15	0.51768	-0.0009	0.0125	0.933254
6	Ulcerative colitis	IDP T1 FAST ROIs L temp fusif cortex post	rs6933404	6	137959235	C	T	43.8113	0.21562	0.166799	0.0252	3.68468e-11	0.22038	0.012	0.0151	0.426581
6	Ulcerative colitis	IDP T1 FAST ROIs L temp fusif cortex post	rs7282490	21	45615741	A	G	42.6147	0.603618	-0.139699	0.0214	7.0762e-11	0.60436	0.0205	0.0126	0.102329
6	Ulcerative colitis	IDP T1 FAST ROIs L temp fusif cortex post	rs7523335	1	8180210	A	G	35.7466	0.176698	-0.170397	0.0285	2.28802e-09	0.18777	0.0166	0.0158	0.295121
6	Ulcerative colitis	IDP T1 FAST ROIs L temp fusif cortex post	rs7752873	6	106579332	T	C	36.1971	0.13681	0.182297	0.0303	1.83299e-09	0.13719	-0.0041	0.0181	0.812831
6	Ulcerative colitis	IDP T1 FAST ROIs L temp fusif cortex post	rs7911680	10	101293468	C	A	65.056	0.490094	-0.1718	0.0213	8.26609e-16	0.51205	0.0074	0.0124	0.549541
6	Ulcerative colitis	IDP T1 FAST ROIs L temp fusif cortex post	rs798502	7	2789880	C	A	32.617	0.283142	-0.136496	0.0239	1.213e-08	0.29509	-0.013	0.0137	0.338844
6	Ulcerative colitis	IDP T1 FAST ROIs L temp fusif cortex post	rs9272514	6	32609647	T	C	226.235	0.297965	-0.401598	0.0267	4.00129e-51	0.26104	-0.009	0.015	0.549541
6	Ulcerative colitis	IDP T1 FAST ROIs L temp fusif cortex post	rs989960	7	107445727	T	C	36.0536	0.424904	-0.129096	0.0215	1.766e-09	0.42597	-0.021	0.0126	0.0954993
6	Ulcerative colitis	IDP T1 FAST ROIs L temp fusif cortex post	rs9977672	21	40463283	A	G	88.1196	0.251316	-0.245006	0.0261	6.20583e-21	0.26033	-0.0053	0.0142	0.707946
7	Crohn's disease	IDP T1 FAST ROIs R temp fusif cortex post	rs1056441	20	62370349	C	T	42.8897	0.697697	0.167	0.0255	5.44127e-11	0.67101	0.0102	0.0133	0.436516
7	Crohn's disease	IDP T1 FAST ROIs R temp fusif cortex post	rs10761659	10	64445564	G	A	80.0202	0.55269	0.212006	0.0237	3.41979e-19	0.54171	-0.0091	0.0126	0.467735
7	Crohn's disease	IDP T1 FAST ROIs R temp fusif cortex post	rs11209026	1	67705958	A	G	242.559	0.0563213	-0.995199	0.0639	1.05196e-54	0.069352	-0.0221	0.0247	0.371535
7	Crohn's disease	IDP T1 FAST ROIs R temp fusif cortex post	rs11236797	11	76299649	A	C	61.4656	0.473264	0.181104	0.0231	4.854e-15	0.45248	0.0076	0.0126	0.549541
7	Crohn's disease	IDP T1 FAST ROIs R temp fusif cortex post	rs112401990	2	61199327	A	G	31.1162	0.373412	0.132203	0.0237	2.35001e-08	0.34375	0.0005	0.0132	0.977237
7	Crohn's disease	IDP T1 FAST ROIs R temp fusif cortex post	rs114607072	6	31351940	T	G	49.3338	0.0402795	0.441797	0.0629	2.19685e-12	0.040359	-0.0259	0.032	0.416869
7	Crohn's disease	IDP T1 FAST ROIs R temp fusif cortex post	rs1250573	10	81042475	A	G	41.9036	0.287447	-0.170895	0.0264	9.00534e-11	0.33228	-0.0019	0.0133	0.891251
7	Crohn's disease	IDP T1 FAST ROIs R temp fusif cortex post	rs12717899	5	141482341	T	G	30.3445	0.793845	0.159198	0.0289	3.59402e-08	0.78105	-0.0148	0.0152	0.331131
7	Crohn's disease	IDP T1 FAST ROIs R temp fusif cortex post	rs1297271	21	16823163	T	C	42.7181	0.429877	-0.154901	0.0237	6.27769e-11	0.44739	0.0014	0.0126	0.912011
7	Crohn's disease	IDP T1 FAST ROIs R temp fusif cortex post	rs1332099	10	101298451	C	T	83.9064	0.515025	-0.211597	0.0231	4.35712e-20	0.53355	-0.0052	0.0126	0.676083
7	Crohn's disease	IDP T1 FAST ROIs R temp fusif cortex post	rs140054334	6	31587042	T	C	31.0251	0.038307	0.349797	0.0628	2.56602e-08	0.01584	-0.0142	0.0499	0.776247
7	Crohn's disease	IDP T1 FAST ROIs R temp fusif cortex post	rs1456896	7	50304461	T	C	30.8007	0.697556	0.139301	0.0251	2.89701e-08	0.66457	-0.0081	0.0133	0.537032
7	Crohn's disease	IDP T1 FAST ROIs R temp fusif cortex post	rs147018773	5	150245710	T	C	73.5931	0.0966978	0.321699	0.0375	8.88792e-18	0.073208	0.0097	0.0241	0.691831
7	Crohn's disease	IDP T1 FAST ROIs R temp fusif cortex post	rs147684209	16	28870962	C	T	40.3022	0.369415	0.154901	0.0244	2.33598e-10	0.39577	-0.0053	0.0128	0.676083
7	Crohn's disease	IDP T1 FAST ROIs R temp fusif cortex post	rs151314883	22	39735087	A	G	46.9221	0.157585	-0.223994	0.0327	7.12361e-12	0.15889	-0.0027	0.0174	0.870964
7	Crohn's disease	IDP T1 FAST ROIs R temp fusif cortex post	rs1932990	13	44460242	T	C	33.7994	0.253841	0.152901	0.0263	6.02102e-09	0.21109	0.0165	0.0154	0.281838
7	Crohn's disease	IDP T1 FAST ROIs R temp fusif cortex post	rs2076756	16	50756881	G	A	272.94	0.283672	0.399806	0.0242	3.24489e-61	0.25819	-0.0239	0.0142	0.0933254
7	Crohn's disease	IDP T1 FAST ROIs R temp fusif cortex post	rs2129944	19	10516198	G	T	33.2218	0.291299	-0.1562	0.0271	7.80998e-09	0.11864	0.0094	0.0209	0.660693
7	Crohn's disease	IDP T1 FAST ROIs R temp fusif cortex post	rs2188962	5	131770805	T	C	86.7823	0.439546	0.212398	0.0228	1.35988e-20	0.42531	-0.0171	0.0127	0.177828
7	Crohn's disease	IDP T1 FAST ROIs R temp fusif cortex post	rs2505640	10	35459497	G	A	37.7945	0.643588	-0.145701	0.0237	7.61202e-10	0.65755	-0.0178	0.0131	0.17378
7	Crohn's disease	IDP T1 FAST ROIs R temp fusif cortex post	rs28701841	6	106530330	A	G	36.162	0.116563	0.224303	0.0373	1.85102e-09	0.09796	-0.0374	0.0215	0.0812831
7	Crohn's disease	IDP T1 FAST ROIs R temp fusif cortex post	rs3024505	1	206939904	A	G	34.7019	0.16156	0.177903	0.0302	3.90499e-09	0.14814	0.0116	0.0176	0.512861
7	Crohn's disease	IDP T1 FAST ROIs R temp fusif cortex post	rs3091315	17	32593665	G	A	46.5824	0.265588	-0.179501	0.0263	9.52138e-12	0.27628	-0.0002	0.0141	0.977237
7	Crohn's disease	IDP T1 FAST ROIs R temp fusif cortex post	rs3810936	9	117552885	C	T	62.4274	0.698408	0.207799	0.0263	2.46207e-15	0.67638	-0.0042	0.0135	0.758578
7	Crohn's disease	IDP T1 FAST ROIs R temp fusif cortex post	rs4077515	9	139266496	T	C	84.4061	0.419834	0.215901	0.0235	4.37019e-20	0.43207	0.0044	0.0127	0.724436
7	Crohn's disease	IDP T1 FAST ROIs R temp fusif cortex post	rs444210	6	167390242	G	A	50.9148	0.546838	0.163402	0.0229	1.02494e-12	0.53393	0.0036	0.0125	0.776247
7	Crohn's disease	IDP T1 FAST ROIs R temp fusif cortex post	rs4851586	2	103064264	C	T	41.8768	0.759729	-0.168899	0.0261	9.93574e-11	0.7776	-0.0288	0.0152	0.057544
7	Crohn's disease	IDP T1 FAST ROIs R temp fusif cortex post	rs4902642	14	69210199	A	G	29.9701	0.409159	-0.129198	0.0236	4.339e-08	0.41356	0.0187	0.0128	0.141254
7	Crohn's disease	IDP T1 FAST ROIs R temp fusif cortex post	rs56062135	15	67455630	T	C	51.5284	0.234271	0.193097	0.0269	7.45247e-13	0.2345	0.0016	0.0147	0.912011
7	Crohn's disease	IDP T1 FAST ROIs R temp fusif cortex post	rs6588243	1	67603383	C	A	31.6786	0.589982	0.131704	0.0234	1.77701e-08	0.57261	-0.0062	0.0128	0.630957
7	Crohn's disease	IDP T1 FAST ROIs R temp fusif cortex post	rs6704109	1	172857050	T	C	62.2632	0.256123	0.202002	0.0256	2.77013e-15	0.23885	-0.0178	0.0147	0.223872
7	Crohn's disease	IDP T1 FAST ROIs R temp fusif cortex post	rs6873866	5	96249648	C	T	49.4674	0.534873	-0.168096	0.0239	2.0649e-12	0.56234	-0.0055	0.0125	0.660693
7	Crohn's disease	IDP T1 FAST ROIs R temp fusif cortex post	rs697693	1	7886424	A	G	37.5957	0.201415	0.172296	0.0281	8.35507e-10	0.19421	0.0034	0.0158	0.831764
7	Crohn's disease	IDP T1 FAST ROIs R temp fusif cortex post	rs7276302	21	45614159	G	A	55.1824	0.608306	-0.171598	0.0231	1.22603e-13	0.61124	0.0043	0.0127	0.74131
7	Crohn's disease	IDP T1 FAST ROIs R temp fusif cortex post	rs72798422	16	50866917	C	T	135.068	0.047701	0.590392	0.0508	3.19301e-31	0.032159	-0.0229	0.0359	0.524807
7	Crohn's disease	IDP T1 FAST ROIs R temp fusif cortex post	rs744166	17	40514201	G	A	30.7949	0.408159	-0.129299	0.0233	2.92301e-08	0.42783	-0.0081	0.0126	0.524807
7	Crohn's disease	IDP T1 FAST ROIs R temp fusif cortex post	rs7713270	5	40440063	T	C	151.466	0.623824	0.296602	0.0241	6.96627e-35	0.60907	-0.0094	0.013	0.467735
7	Crohn's disease	IDP T1 FAST ROIs R temp fusif cortex post	rs80262450	18	12818922	A	G	64.3186	0.112701	0.283102	0.0353	1.08193e-15	0.11652	-0.0107	0.0196	0.588844
7	Crohn's disease	IDP T1 FAST ROIs R temp fusif cortex post	rs8137950	22	21973319	C	T	37.0123	0.199556	0.173996	0.0286	1.167e-09	0.19257	0.0038	0.0159	0.812831
7	Crohn's disease	IDP T1 FAST ROIs R temp fusif cortex post	rs907092	17	37922259	A	G	32.7084	0.471412	0.130396	0.0228	1.011e-08	0.48196	0.0198	0.0124	0.109648
7	Crohn's disease	IDP T1 FAST ROIs R temp fusif cortex post	rs921720	8	126534671	G	A	47.241	0.618841	0.162895	0.0237	6.39588e-12	0.61723	-0.0027	0.0128	0.831764
8	Ulcerative colitis	IDP T1 FAST ROIs R temp fusif cortex post	rs10182512	2	61189469	A	G	51.9951	0.34989	0.1608	0.0223	5.19398e-13	0.34454	-0.0042	0.0132	0.74131
8	Ulcerative colitis	IDP T1 FAST ROIs R temp fusif cortex post	rs10272963	7	107486902	T	C	63.338	0.426078	-0.171904	0.0216	1.69083e-15	0.43453	0.0113	0.0125	0.371535
8	Ulcerative colitis	IDP T1 FAST ROIs R temp fusif cortex post	rs10737481	1	20171514	G	T	134.071	0.556463	0.250104	0.0216	4.36918e-31	0.53307	0.0055	0.0125	0.660693
8	Ulcerative colitis	IDP T1 FAST ROIs R temp fusif cortex post	rs10917545	1	20128177	A	G	30.5301	0.882174	-0.185101	0.0335	3.29397e-08	0.90487	-0.0197	0.0216	0.363078
8	Ulcerative colitis	IDP T1 FAST ROIs R temp fusif cortex post	rs11209026	1	67705958	A	G	118.039	0.0589321	-0.561698	0.0517	1.58016e-27	0.069352	-0.0221	0.0247	0.371535
8	Ulcerative colitis	IDP T1 FAST ROIs R temp fusif cortex post	rs114152040	5	40444986	A	G	29.7144	0.0317179	0.339603	0.0623	4.94903e-08	0.030452	0.0535	0.0367	0.144544
8	Ulcerative colitis	IDP T1 FAST ROIs R temp fusif cortex post	rs12612675	2	219133137	G	A	31.4941	0.402826	0.122902	0.0219	1.97702e-08	0.40715	-0.0072	0.0128	0.57544
8	Ulcerative colitis	IDP T1 FAST ROIs R temp fusif cortex post	rs12817473	12	68497408	G	A	77.2301	0.382176	0.190701	0.0217	1.70883e-18	0.39294	0.0059	0.0128	0.645654
8	Ulcerative colitis	IDP T1 FAST ROIs R temp fusif cortex post	rs1359946	13	27536972	A	G	34.6313	0.196096	0.158302	0.0269	3.83796e-09	0.18422	0.0083	0.0161	0.60256
8	Ulcerative colitis	IDP T1 FAST ROIs R temp fusif cortex post	rs137845	22	50439430	G	A	31.0848	0.514874	0.118198	0.0212	2.37602e-08	0.49745	0.0226	0.0125	0.0724436
8	Ulcerative colitis	IDP T1 FAST ROIs R temp fusif cortex post	rs1801274	1	161479745	G	A	71.0377	0.483094	-0.182896	0.0217	3.77833e-17	0.53388	-0.0295	0.0126	0.0194984
8	Ulcerative colitis	IDP T1 FAST ROIs R temp fusif cortex post	rs1886731	1	2472081	C	T	40.418	0.480618	-0.140501	0.0221	2.25398e-10	0.49909	0.013	0.0126	0.301995
8	Ulcerative colitis	IDP T1 FAST ROIs R temp fusif cortex post	rs2212434	11	76281593	T	C	44.3812	0.459604	0.141899	0.0213	2.4632e-11	0.44959	0.0057	0.0127	0.645654
8	Ulcerative colitis	IDP T1 FAST ROIs R temp fusif cortex post	rs254559	5	134444982	A	C	33.4267	0.404112	0.124304	0.0215	7.62799e-09	0.41131	-0.0177	0.0128	0.165959
8	Ulcerative colitis	IDP T1 FAST ROIs R temp fusif cortex post	rs28383456	6	32609453	T	C	173.608	0.334505	-0.337307	0.0256	1.073e-39	0.017857	-0.0091	0.0477	0.851138
8	Ulcerative colitis	IDP T1 FAST ROIs R temp fusif cortex post	rs3024493	1	206943968	A	C	73.299	0.168128	0.236297	0.0276	1.09194e-17	0.14808	0.0115	0.0176	0.512861
8	Ulcerative colitis	IDP T1 FAST ROIs R temp fusif cortex post	rs3829111	9	139269483	A	G	53.3466	0.416668	0.156303	0.0214	2.89401e-13	0.42834	0.0006	0.0127	0.954993
8	Ulcerative colitis	IDP T1 FAST ROIs R temp fusif cortex post	rs4574921	9	117538334	T	C	34.607	0.740842	0.150599	0.0256	4.23897e-09	0.72691	-0.0071	0.0143	0.616595
8	Ulcerative colitis	IDP T1 FAST ROIs R temp fusif cortex post	rs4676410	2	241563739	A	G	53.5381	0.197128	0.207802	0.0284	2.45923e-13	0.21444	-0.0024	0.0153	0.870964
8	Ulcerative colitis	IDP T1 FAST ROIs R temp fusif cortex post	rs483905	11	96023427	A	G	31.9636	0.294334	0.128903	0.0228	1.57199e-08	0.29801	0.0167	0.0135	0.218776
8	Ulcerative colitis	IDP T1 FAST ROIs R temp fusif cortex post	rs56167332	5	158827769	A	C	43.0677	0.34162	0.151596	0.0231	5.29907e-11	0.34102	0.0242	0.0134	0.0724436
8	Ulcerative colitis	IDP T1 FAST ROIs R temp fusif cortex post	rs6017342	20	43065028	C	A	63.5382	0.537652	0.191306	0.024	1.38484e-15	0.51768	0.0073	0.0126	0.562341
8	Ulcerative colitis	IDP T1 FAST ROIs R temp fusif cortex post	rs6933404	6	137959235	C	T	43.8113	0.21562	0.166799	0.0252	3.68468e-11	0.22038	-0.0143	0.0152	0.346737
8	Ulcerative colitis	IDP T1 FAST ROIs R temp fusif cortex post	rs7282490	21	45615741	A	G	42.6147	0.603618	-0.139699	0.0214	7.0762e-11	0.60436	0.0009	0.0127	0.954993
8	Ulcerative colitis	IDP T1 FAST ROIs R temp fusif cortex post	rs7523335	1	8180210	A	G	35.7466	0.176698	-0.170397	0.0285	2.28802e-09	0.18777	0.0012	0.016	0.933254
8	Ulcerative colitis	IDP T1 FAST ROIs R temp fusif cortex post	rs7752873	6	106579332	T	C	36.1971	0.13681	0.182297	0.0303	1.83299e-09	0.13719	-0.0139	0.0183	0.446684
8	Ulcerative colitis	IDP T1 FAST ROIs R temp fusif cortex post	rs7911680	10	101293468	C	A	65.056	0.490094	-0.1718	0.0213	8.26609e-16	0.51205	-0.0018	0.0126	0.891251
8	Ulcerative colitis	IDP T1 FAST ROIs R temp fusif cortex post	rs798502	7	2789880	C	A	32.617	0.283142	-0.136496	0.0239	1.213e-08	0.29509	-0.0053	0.0138	0.707946
8	Ulcerative colitis	IDP T1 FAST ROIs R temp fusif cortex post	rs9272514	6	32609647	T	C	226.235	0.297965	-0.401598	0.0267	4.00129e-51	0.26104	-0.0053	0.0152	0.724436
8	Ulcerative colitis	IDP T1 FAST ROIs R temp fusif cortex post	rs989960	7	107445727	T	C	36.0536	0.424904	-0.129096	0.0215	1.766e-09	0.42597	-0.0073	0.0127	0.562341
8	Ulcerative colitis	IDP T1 FAST ROIs R temp fusif cortex post	rs9977672	21	40463283	A	G	88.1196	0.251316	-0.245006	0.0261	6.20583e-21	0.26033	0.0059	0.0144	0.676083
9	Crohn's disease	IDP T1 FAST ROIs L temp occ fusif cortex	rs1056441	20	62370349	C	T	42.8897	0.697697	0.167	0.0255	5.44127e-11	0.67101	0.0026	0.0141	0.851138
9	Crohn's disease	IDP T1 FAST ROIs L temp occ fusif cortex	rs10761659	10	64445564	G	A	80.0202	0.55269	0.212006	0.0237	3.41979e-19	0.54171	-0.0022	0.0134	0.870964
9	Crohn's disease	IDP T1 FAST ROIs L temp occ fusif cortex	rs11209026	1	67705958	A	G	242.559	0.0563213	-0.995199	0.0639	1.05196e-54	0.069352	-0.0533	0.0263	0.042658
9	Crohn's disease	IDP T1 FAST ROIs L temp occ fusif cortex	rs11236797	11	76299649	A	C	61.4656	0.473264	0.181104	0.0231	4.854e-15	0.45248	0.0005	0.0134	0.977237
9	Crohn's disease	IDP T1 FAST ROIs L temp occ fusif cortex	rs112401990	2	61199327	A	G	31.1162	0.373412	0.132203	0.0237	2.35001e-08	0.34375	0.0185	0.014	0.186209
9	Crohn's disease	IDP T1 FAST ROIs L temp occ fusif cortex	rs114607072	6	31351940	T	G	49.3338	0.0402795	0.441797	0.0629	2.19685e-12	0.040359	-0.0364	0.0341	0.281838
9	Crohn's disease	IDP T1 FAST ROIs L temp occ fusif cortex	rs1250573	10	81042475	A	G	41.9036	0.287447	-0.170895	0.0264	9.00534e-11	0.33228	-0.0119	0.0142	0.398107
9	Crohn's disease	IDP T1 FAST ROIs L temp occ fusif cortex	rs12717899	5	141482341	T	G	30.3445	0.793845	0.159198	0.0289	3.59402e-08	0.78105	-0.0365	0.0161	0.0234423
9	Crohn's disease	IDP T1 FAST ROIs L temp occ fusif cortex	rs1297271	21	16823163	T	C	42.7181	0.429877	-0.154901	0.0237	6.27769e-11	0.44739	0.0147	0.0134	0.269153
9	Crohn's disease	IDP T1 FAST ROIs L temp occ fusif cortex	rs1332099	10	101298451	C	T	83.9064	0.515025	-0.211597	0.0231	4.35712e-20	0.53355	-0.0085	0.0134	0.524807
9	Crohn's disease	IDP T1 FAST ROIs L temp occ fusif cortex	rs140054334	6	31587042	T	C	31.0251	0.038307	0.349797	0.0628	2.56602e-08	0.01584	0.0759	0.0532	0.154882
9	Crohn's disease	IDP T1 FAST ROIs L temp occ fusif cortex	rs1456896	7	50304461	T	C	30.8007	0.697556	0.139301	0.0251	2.89701e-08	0.66457	0.0003	0.0141	0.977237
9	Crohn's disease	IDP T1 FAST ROIs L temp occ fusif cortex	rs147018773	5	150245710	T	C	73.5931	0.0966978	0.321699	0.0375	8.88792e-18	0.073208	0.0234	0.0256	0.363078
9	Crohn's disease	IDP T1 FAST ROIs L temp occ fusif cortex	rs147684209	16	28870962	C	T	40.3022	0.369415	0.154901	0.0244	2.33598e-10	0.39577	-0.0223	0.0137	0.104713
9	Crohn's disease	IDP T1 FAST ROIs L temp occ fusif cortex	rs151314883	22	39735087	A	G	46.9221	0.157585	-0.223994	0.0327	7.12361e-12	0.15889	-0.0071	0.0185	0.707946
9	Crohn's disease	IDP T1 FAST ROIs L temp occ fusif cortex	rs1932990	13	44460242	T	C	33.7994	0.253841	0.152901	0.0263	6.02102e-09	0.21109	-0.0049	0.0164	0.776247
9	Crohn's disease	IDP T1 FAST ROIs L temp occ fusif cortex	rs2076756	16	50756881	G	A	272.94	0.283672	0.399806	0.0242	3.24489e-61	0.25819	0.0041	0.0151	0.794328
9	Crohn's disease	IDP T1 FAST ROIs L temp occ fusif cortex	rs2129944	19	10516198	G	T	33.2218	0.291299	-0.1562	0.0271	7.80998e-09	0.11864	-0.019	0.0223	0.398107
9	Crohn's disease	IDP T1 FAST ROIs L temp occ fusif cortex	rs2188962	5	131770805	T	C	86.7823	0.439546	0.212398	0.0228	1.35988e-20	0.42531	-0.004	0.0135	0.776247
9	Crohn's disease	IDP T1 FAST ROIs L temp occ fusif cortex	rs2505640	10	35459497	G	A	37.7945	0.643588	-0.145701	0.0237	7.61202e-10	0.65755	0.0186	0.0139	0.18197
9	Crohn's disease	IDP T1 FAST ROIs L temp occ fusif cortex	rs28701841	6	106530330	A	G	36.162	0.116563	0.224303	0.0373	1.85102e-09	0.09796	-0.0043	0.0229	0.851138
9	Crohn's disease	IDP T1 FAST ROIs L temp occ fusif cortex	rs3024505	1	206939904	A	G	34.7019	0.16156	0.177903	0.0302	3.90499e-09	0.14814	0.0048	0.0187	0.794328
9	Crohn's disease	IDP T1 FAST ROIs L temp occ fusif cortex	rs3091315	17	32593665	G	A	46.5824	0.265588	-0.179501	0.0263	9.52138e-12	0.27628	0.0038	0.015	0.794328
9	Crohn's disease	IDP T1 FAST ROIs L temp occ fusif cortex	rs3810936	9	117552885	C	T	62.4274	0.698408	0.207799	0.0263	2.46207e-15	0.67638	0.0087	0.0143	0.549541
9	Crohn's disease	IDP T1 FAST ROIs L temp occ fusif cortex	rs4077515	9	139266496	T	C	84.4061	0.419834	0.215901	0.0235	4.37019e-20	0.43207	-0.0009	0.0135	0.954993
9	Crohn's disease	IDP T1 FAST ROIs L temp occ fusif cortex	rs444210	6	167390242	G	A	50.9148	0.546838	0.163402	0.0229	1.02494e-12	0.53393	-0.0093	0.0133	0.489779
9	Crohn's disease	IDP T1 FAST ROIs L temp occ fusif cortex	rs4851586	2	103064264	C	T	41.8768	0.759729	-0.168899	0.0261	9.93574e-11	0.7776	0.0164	0.0162	0.30903
9	Crohn's disease	IDP T1 FAST ROIs L temp occ fusif cortex	rs4902642	14	69210199	A	G	29.9701	0.409159	-0.129198	0.0236	4.339e-08	0.41356	-0.031	0.0136	0.0229087
9	Crohn's disease	IDP T1 FAST ROIs L temp occ fusif cortex	rs6588243	1	67603383	C	A	31.6786	0.589982	0.131704	0.0234	1.77701e-08	0.57261	0.009	0.0136	0.512861
9	Crohn's disease	IDP T1 FAST ROIs L temp occ fusif cortex	rs6704109	1	172857050	T	C	62.2632	0.256123	0.202002	0.0256	2.77013e-15	0.23885	-0.0126	0.0157	0.416869
9	Crohn's disease	IDP T1 FAST ROIs L temp occ fusif cortex	rs6873866	5	96249648	C	T	49.4674	0.534873	-0.168096	0.0239	2.0649e-12	0.56234	-0.0185	0.0133	0.162181
9	Crohn's disease	IDP T1 FAST ROIs L temp occ fusif cortex	rs697693	1	7886424	A	G	37.5957	0.201415	0.172296	0.0281	8.35507e-10	0.19421	-0.0023	0.0169	0.891251
9	Crohn's disease	IDP T1 FAST ROIs L temp occ fusif cortex	rs7276302	21	45614159	G	A	55.1824	0.608306	-0.171598	0.0231	1.22603e-13	0.61124	-0.0093	0.0136	0.489779
9	Crohn's disease	IDP T1 FAST ROIs L temp occ fusif cortex	rs72798422	16	50866917	C	T	135.068	0.047701	0.590392	0.0508	3.19301e-31	0.032159	-0.076	0.0382	0.0467735
9	Crohn's disease	IDP T1 FAST ROIs L temp occ fusif cortex	rs744166	17	40514201	G	A	30.7949	0.408159	-0.129299	0.0233	2.92301e-08	0.42783	0.0164	0.0134	0.223872
9	Crohn's disease	IDP T1 FAST ROIs L temp occ fusif cortex	rs7713270	5	40440063	T	C	151.466	0.623824	0.296602	0.0241	6.96627e-35	0.60907	0.0297	0.0138	0.0316228
9	Crohn's disease	IDP T1 FAST ROIs L temp occ fusif cortex	rs80262450	18	12818922	A	G	64.3186	0.112701	0.283102	0.0353	1.08193e-15	0.11652	-0.0195	0.0208	0.346737
9	Crohn's disease	IDP T1 FAST ROIs L temp occ fusif cortex	rs8137950	22	21973319	C	T	37.0123	0.199556	0.173996	0.0286	1.167e-09	0.19257	-0.0209	0.0169	0.218776
9	Crohn's disease	IDP T1 FAST ROIs L temp occ fusif cortex	rs907092	17	37922259	A	G	32.7084	0.471412	0.130396	0.0228	1.011e-08	0.48196	0.0055	0.0132	0.676083
9	Crohn's disease	IDP T1 FAST ROIs L temp occ fusif cortex	rs921720	8	126534671	G	A	47.241	0.618841	0.162895	0.0237	6.39588e-12	0.61723	-0.0099	0.0136	0.467735
10	Ulcerative colitis	IDP T1 FAST ROIs L temp occ fusif cortex	rs10182512	2	61189469	A	G	51.9951	0.34989	0.1608	0.0223	5.19398e-13	0.34454	0.0211	0.0141	0.134896
10	Ulcerative colitis	IDP T1 FAST ROIs L temp occ fusif cortex	rs10272963	7	107486902	T	C	63.338	0.426078	-0.171904	0.0216	1.69083e-15	0.43453	-0.0296	0.0134	0.0269153
10	Ulcerative colitis	IDP T1 FAST ROIs L temp occ fusif cortex	rs10737481	1	20171514	G	T	134.071	0.556463	0.250104	0.0216	4.36918e-31	0.53307	-0.0179	0.0133	0.18197
10	Ulcerative colitis	IDP T1 FAST ROIs L temp occ fusif cortex	rs10917545	1	20128177	A	G	30.5301	0.882174	-0.185101	0.0335	3.29397e-08	0.90487	0.0208	0.023	0.363078
10	Ulcerative colitis	IDP T1 FAST ROIs L temp occ fusif cortex	rs11209026	1	67705958	A	G	118.039	0.0589321	-0.561698	0.0517	1.58016e-27	0.069352	-0.0533	0.0263	0.042658
10	Ulcerative colitis	IDP T1 FAST ROIs L temp occ fusif cortex	rs114152040	5	40444986	A	G	29.7144	0.0317179	0.339603	0.0623	4.94903e-08	0.030452	0.0049	0.0391	0.891251
10	Ulcerative colitis	IDP T1 FAST ROIs L temp occ fusif cortex	rs12612675	2	219133137	G	A	31.4941	0.402826	0.122902	0.0219	1.97702e-08	0.40715	0.0041	0.0136	0.758578
10	Ulcerative colitis	IDP T1 FAST ROIs L temp occ fusif cortex	rs12817473	12	68497408	G	A	77.2301	0.382176	0.190701	0.0217	1.70883e-18	0.39294	-0.0199	0.0136	0.144544
10	Ulcerative colitis	IDP T1 FAST ROIs L temp occ fusif cortex	rs1359946	13	27536972	A	G	34.6313	0.196096	0.158302	0.0269	3.83796e-09	0.18422	-0.0156	0.0172	0.363078
10	Ulcerative colitis	IDP T1 FAST ROIs L temp occ fusif cortex	rs137845	22	50439430	G	A	31.0848	0.514874	0.118198	0.0212	2.37602e-08	0.49745	0.0258	0.0134	0.0537032
10	Ulcerative colitis	IDP T1 FAST ROIs L temp occ fusif cortex	rs1801274	1	161479745	G	A	71.0377	0.483094	-0.182896	0.0217	3.77833e-17	0.53388	-0.0037	0.0135	0.776247
10	Ulcerative colitis	IDP T1 FAST ROIs L temp occ fusif cortex	rs1886731	1	2472081	C	T	40.418	0.480618	-0.140501	0.0221	2.25398e-10	0.49909	-0.0049	0.0134	0.707946
10	Ulcerative colitis	IDP T1 FAST ROIs L temp occ fusif cortex	rs2212434	11	76281593	T	C	44.3812	0.459604	0.141899	0.0213	2.4632e-11	0.44959	0.0017	0.0135	0.891251
10	Ulcerative colitis	IDP T1 FAST ROIs L temp occ fusif cortex	rs254559	5	134444982	A	C	33.4267	0.404112	0.124304	0.0215	7.62799e-09	0.41131	0.0127	0.0136	0.346737
10	Ulcerative colitis	IDP T1 FAST ROIs L temp occ fusif cortex	rs28383456	6	32609453	T	C	173.608	0.334505	-0.337307	0.0256	1.073e-39	0.017857	0.0091	0.0508	0.851138
10	Ulcerative colitis	IDP T1 FAST ROIs L temp occ fusif cortex	rs3024493	1	206943968	A	C	73.299	0.168128	0.236297	0.0276	1.09194e-17	0.14808	0.0044	0.0187	0.812831
10	Ulcerative colitis	IDP T1 FAST ROIs L temp occ fusif cortex	rs3829111	9	139269483	A	G	53.3466	0.416668	0.156303	0.0214	2.89401e-13	0.42834	-0.0069	0.0135	0.60256
10	Ulcerative colitis	IDP T1 FAST ROIs L temp occ fusif cortex	rs4574921	9	117538334	T	C	34.607	0.740842	0.150599	0.0256	4.23897e-09	0.72691	0.0049	0.0152	0.74131
10	Ulcerative colitis	IDP T1 FAST ROIs L temp occ fusif cortex	rs4676410	2	241563739	A	G	53.5381	0.197128	0.207802	0.0284	2.45923e-13	0.21444	0.0071	0.0163	0.660693
10	Ulcerative colitis	IDP T1 FAST ROIs L temp occ fusif cortex	rs483905	11	96023427	A	G	31.9636	0.294334	0.128903	0.0228	1.57199e-08	0.29801	-0.0037	0.0144	0.794328
10	Ulcerative colitis	IDP T1 FAST ROIs L temp occ fusif cortex	rs56167332	5	158827769	A	C	43.0677	0.34162	0.151596	0.0231	5.29907e-11	0.34102	0.0018	0.0143	0.891251
10	Ulcerative colitis	IDP T1 FAST ROIs L temp occ fusif cortex	rs6017342	20	43065028	C	A	63.5382	0.537652	0.191306	0.024	1.38484e-15	0.51768	0.0175	0.0135	0.194984
10	Ulcerative colitis	IDP T1 FAST ROIs L temp occ fusif cortex	rs6933404	6	137959235	C	T	43.8113	0.21562	0.166799	0.0252	3.68468e-11	0.22038	-0.0076	0.0162	0.645654
10	Ulcerative colitis	IDP T1 FAST ROIs L temp occ fusif cortex	rs7282490	21	45615741	A	G	42.6147	0.603618	-0.139699	0.0214	7.0762e-11	0.60436	-0.0119	0.0135	0.380189
10	Ulcerative colitis	IDP T1 FAST ROIs L temp occ fusif cortex	rs7523335	1	8180210	A	G	35.7466	0.176698	-0.170397	0.0285	2.28802e-09	0.18777	-0.0203	0.017	0.234423
10	Ulcerative colitis	IDP T1 FAST ROIs L temp occ fusif cortex	rs7752873	6	106579332	T	C	36.1971	0.13681	0.182297	0.0303	1.83299e-09	0.13719	-0.0045	0.0195	0.812831
10	Ulcerative colitis	IDP T1 FAST ROIs L temp occ fusif cortex	rs7911680	10	101293468	C	A	65.056	0.490094	-0.1718	0.0213	8.26609e-16	0.51205	-0.0153	0.0134	0.251189
10	Ulcerative colitis	IDP T1 FAST ROIs L temp occ fusif cortex	rs798502	7	2789880	C	A	32.617	0.283142	-0.136496	0.0239	1.213e-08	0.29509	0.0285	0.0147	0.0524807
10	Ulcerative colitis	IDP T1 FAST ROIs L temp occ fusif cortex	rs9272514	6	32609647	T	C	226.235	0.297965	-0.401598	0.0267	4.00129e-51	0.26104	-0.0254	0.0161	0.114815
10	Ulcerative colitis	IDP T1 FAST ROIs L temp occ fusif cortex	rs989960	7	107445727	T	C	36.0536	0.424904	-0.129096	0.0215	1.766e-09	0.42597	-0.0181	0.0135	0.18197
10	Ulcerative colitis	IDP T1 FAST ROIs L temp occ fusif cortex	rs9977672	21	40463283	A	G	88.1196	0.251316	-0.245006	0.0261	6.20583e-21	0.26033	-0.0214	0.0153	0.162181
11	Crohn's disease	IDP T1 FAST ROIs R temp occ fusif cortex	rs1056441	20	62370349	C	T	42.8897	0.697697	0.167	0.0255	5.44127e-11	0.67101	-0.0203	0.0138	0.141254
11	Crohn's disease	IDP T1 FAST ROIs R temp occ fusif cortex	rs10761659	10	64445564	G	A	80.0202	0.55269	0.212006	0.0237	3.41979e-19	0.54171	-0.0207	0.0131	0.114815
11	Crohn's disease	IDP T1 FAST ROIs R temp occ fusif cortex	rs11209026	1	67705958	A	G	242.559	0.0563213	-0.995199	0.0639	1.05196e-54	0.069352	0.0038	0.0257	0.891251
11	Crohn's disease	IDP T1 FAST ROIs R temp occ fusif cortex	rs11236797	11	76299649	A	C	61.4656	0.473264	0.181104	0.0231	4.854e-15	0.45248	0.0021	0.0132	0.870964
11	Crohn's disease	IDP T1 FAST ROIs R temp occ fusif cortex	rs112401990	2	61199327	A	G	31.1162	0.373412	0.132203	0.0237	2.35001e-08	0.34375	0.0149	0.0137	0.275423
11	Crohn's disease	IDP T1 FAST ROIs R temp occ fusif cortex	rs114607072	6	31351940	T	G	49.3338	0.0402795	0.441797	0.0629	2.19685e-12	0.040359	-0.0423	0.0333	0.204174
11	Crohn's disease	IDP T1 FAST ROIs R temp occ fusif cortex	rs1250573	10	81042475	A	G	41.9036	0.287447	-0.170895	0.0264	9.00534e-11	0.33228	-0.007	0.0138	0.616595
11	Crohn's disease	IDP T1 FAST ROIs R temp occ fusif cortex	rs12717899	5	141482341	T	G	30.3445	0.793845	0.159198	0.0289	3.59402e-08	0.78105	0.0189	0.0158	0.229087
11	Crohn's disease	IDP T1 FAST ROIs R temp occ fusif cortex	rs1297271	21	16823163	T	C	42.7181	0.429877	-0.154901	0.0237	6.27769e-11	0.44739	0.0006	0.0131	0.954993
11	Crohn's disease	IDP T1 FAST ROIs R temp occ fusif cortex	rs1332099	10	101298451	C	T	83.9064	0.515025	-0.211597	0.0231	4.35712e-20	0.53355	0.0076	0.0131	0.562341
11	Crohn's disease	IDP T1 FAST ROIs R temp occ fusif cortex	rs140054334	6	31587042	T	C	31.0251	0.038307	0.349797	0.0628	2.56602e-08	0.01584	0.0765	0.052	0.141254
11	Crohn's disease	IDP T1 FAST ROIs R temp occ fusif cortex	rs1456896	7	50304461	T	C	30.8007	0.697556	0.139301	0.0251	2.89701e-08	0.66457	0.0064	0.0138	0.645654
11	Crohn's disease	IDP T1 FAST ROIs R temp occ fusif cortex	rs147018773	5	150245710	T	C	73.5931	0.0966978	0.321699	0.0375	8.88792e-18	0.073208	-0.0112	0.0251	0.660693
11	Crohn's disease	IDP T1 FAST ROIs R temp occ fusif cortex	rs147684209	16	28870962	C	T	40.3022	0.369415	0.154901	0.0244	2.33598e-10	0.39577	-0.0033	0.0134	0.812831
11	Crohn's disease	IDP T1 FAST ROIs R temp occ fusif cortex	rs151314883	22	39735087	A	G	46.9221	0.157585	-0.223994	0.0327	7.12361e-12	0.15889	-0.0086	0.0181	0.630957
11	Crohn's disease	IDP T1 FAST ROIs R temp occ fusif cortex	rs1932990	13	44460242	T	C	33.7994	0.253841	0.152901	0.0263	6.02102e-09	0.21109	-0.0049	0.0161	0.758578
11	Crohn's disease	IDP T1 FAST ROIs R temp occ fusif cortex	rs2076756	16	50756881	G	A	272.94	0.283672	0.399806	0.0242	3.24489e-61	0.25819	0.0043	0.0148	0.776247
11	Crohn's disease	IDP T1 FAST ROIs R temp occ fusif cortex	rs2129944	19	10516198	G	T	33.2218	0.291299	-0.1562	0.0271	7.80998e-09	0.11864	0.0172	0.0218	0.426581
11	Crohn's disease	IDP T1 FAST ROIs R temp occ fusif cortex	rs2188962	5	131770805	T	C	86.7823	0.439546	0.212398	0.0228	1.35988e-20	0.42531	-0.0012	0.0132	0.933254
11	Crohn's disease	IDP T1 FAST ROIs R temp occ fusif cortex	rs2505640	10	35459497	G	A	37.7945	0.643588	-0.145701	0.0237	7.61202e-10	0.65755	0.0106	0.0136	0.436516
11	Crohn's disease	IDP T1 FAST ROIs R temp occ fusif cortex	rs28701841	6	106530330	A	G	36.162	0.116563	0.224303	0.0373	1.85102e-09	0.09796	-0.0178	0.0224	0.426581
11	Crohn's disease	IDP T1 FAST ROIs R temp occ fusif cortex	rs3024505	1	206939904	A	G	34.7019	0.16156	0.177903	0.0302	3.90499e-09	0.14814	-0.0275	0.0183	0.131826
11	Crohn's disease	IDP T1 FAST ROIs R temp occ fusif cortex	rs3091315	17	32593665	G	A	46.5824	0.265588	-0.179501	0.0263	9.52138e-12	0.27628	0.003	0.0147	0.831764
11	Crohn's disease	IDP T1 FAST ROIs R temp occ fusif cortex	rs3810936	9	117552885	C	T	62.4274	0.698408	0.207799	0.0263	2.46207e-15	0.67638	0.0213	0.014	0.128825
11	Crohn's disease	IDP T1 FAST ROIs R temp occ fusif cortex	rs4077515	9	139266496	T	C	84.4061	0.419834	0.215901	0.0235	4.37019e-20	0.43207	0.0067	0.0132	0.616595
11	Crohn's disease	IDP T1 FAST ROIs R temp occ fusif cortex	rs444210	6	167390242	G	A	50.9148	0.546838	0.163402	0.0229	1.02494e-12	0.53393	0.0063	0.013	0.630957
11	Crohn's disease	IDP T1 FAST ROIs R temp occ fusif cortex	rs4851586	2	103064264	C	T	41.8768	0.759729	-0.168899	0.0261	9.93574e-11	0.7776	0.0014	0.0158	0.933254
11	Crohn's disease	IDP T1 FAST ROIs R temp occ fusif cortex	rs4902642	14	69210199	A	G	29.9701	0.409159	-0.129198	0.0236	4.339e-08	0.41356	-0.0085	0.0133	0.524807
11	Crohn's disease	IDP T1 FAST ROIs R temp occ fusif cortex	rs56062135	15	67455630	T	C	51.5284	0.234271	0.193097	0.0269	7.45247e-13	0.2345	0.0132	0.0153	0.389045
11	Crohn's disease	IDP T1 FAST ROIs R temp occ fusif cortex	rs6588243	1	67603383	C	A	31.6786	0.589982	0.131704	0.0234	1.77701e-08	0.57261	0.011	0.0133	0.40738
11	Crohn's disease	IDP T1 FAST ROIs R temp occ fusif cortex	rs6704109	1	172857050	T	C	62.2632	0.256123	0.202002	0.0256	2.77013e-15	0.23885	0.0082	0.0153	0.588844
11	Crohn's disease	IDP T1 FAST ROIs R temp occ fusif cortex	rs6873866	5	96249648	C	T	49.4674	0.534873	-0.168096	0.0239	2.0649e-12	0.56234	-0.0056	0.013	0.660693
11	Crohn's disease	IDP T1 FAST ROIs R temp occ fusif cortex	rs697693	1	7886424	A	G	37.5957	0.201415	0.172296	0.0281	8.35507e-10	0.19421	-0.0108	0.0165	0.512861
11	Crohn's disease	IDP T1 FAST ROIs R temp occ fusif cortex	rs7276302	21	45614159	G	A	55.1824	0.608306	-0.171598	0.0231	1.22603e-13	0.61124	-0.0157	0.0133	0.239883
11	Crohn's disease	IDP T1 FAST ROIs R temp occ fusif cortex	rs72798422	16	50866917	C	T	135.068	0.047701	0.590392	0.0508	3.19301e-31	0.032159	-0.0321	0.0374	0.389045
11	Crohn's disease	IDP T1 FAST ROIs R temp occ fusif cortex	rs744166	17	40514201	G	A	30.7949	0.408159	-0.129299	0.0233	2.92301e-08	0.42783	0.0089	0.0131	0.501187
11	Crohn's disease	IDP T1 FAST ROIs R temp occ fusif cortex	rs7713270	5	40440063	T	C	151.466	0.623824	0.296602	0.0241	6.96627e-35	0.60907	0.0228	0.0135	0.0912011
11	Crohn's disease	IDP T1 FAST ROIs R temp occ fusif cortex	rs80262450	18	12818922	A	G	64.3186	0.112701	0.283102	0.0353	1.08193e-15	0.11652	0.0084	0.0204	0.676083
11	Crohn's disease	IDP T1 FAST ROIs R temp occ fusif cortex	rs8137950	22	21973319	C	T	37.0123	0.199556	0.173996	0.0286	1.167e-09	0.19257	-0.0133	0.0165	0.426581
11	Crohn's disease	IDP T1 FAST ROIs R temp occ fusif cortex	rs907092	17	37922259	A	G	32.7084	0.471412	0.130396	0.0228	1.011e-08	0.48196	0.0174	0.0129	0.177828
11	Crohn's disease	IDP T1 FAST ROIs R temp occ fusif cortex	rs921720	8	126534671	G	A	47.241	0.618841	0.162895	0.0237	6.39588e-12	0.61723	-0.0135	0.0133	0.30903
12	Ulcerative colitis	IDP T1 FAST ROIs R temp occ fusif cortex	rs10182512	2	61189469	A	G	51.9951	0.34989	0.1608	0.0223	5.19398e-13	0.34454	0.017	0.0138	0.213796
12	Ulcerative colitis	IDP T1 FAST ROIs R temp occ fusif cortex	rs10272963	7	107486902	T	C	63.338	0.426078	-0.171904	0.0216	1.69083e-15	0.43453	-0.0179	0.0131	0.169824
12	Ulcerative colitis	IDP T1 FAST ROIs R temp occ fusif cortex	rs10737481	1	20171514	G	T	134.071	0.556463	0.250104	0.0216	4.36918e-31	0.53307	0.0101	0.0131	0.436516
12	Ulcerative colitis	IDP T1 FAST ROIs R temp occ fusif cortex	rs10917545	1	20128177	A	G	30.5301	0.882174	-0.185101	0.0335	3.29397e-08	0.90487	-0.0014	0.0224	0.954993
12	Ulcerative colitis	IDP T1 FAST ROIs R temp occ fusif cortex	rs11209026	1	67705958	A	G	118.039	0.0589321	-0.561698	0.0517	1.58016e-27	0.069352	0.0038	0.0257	0.891251
12	Ulcerative colitis	IDP T1 FAST ROIs R temp occ fusif cortex	rs114152040	5	40444986	A	G	29.7144	0.0317179	0.339603	0.0623	4.94903e-08	0.030452	-0.0133	0.0382	0.724436
12	Ulcerative colitis	IDP T1 FAST ROIs R temp occ fusif cortex	rs12612675	2	219133137	G	A	31.4941	0.402826	0.122902	0.0219	1.97702e-08	0.40715	-0.0066	0.0133	0.616595
12	Ulcerative colitis	IDP T1 FAST ROIs R temp occ fusif cortex	rs12817473	12	68497408	G	A	77.2301	0.382176	0.190701	0.0217	1.70883e-18	0.39294	-0.0121	0.0133	0.363078
12	Ulcerative colitis	IDP T1 FAST ROIs R temp occ fusif cortex	rs1359946	13	27536972	A	G	34.6313	0.196096	0.158302	0.0269	3.83796e-09	0.18422	-0.0059	0.0168	0.724436
12	Ulcerative colitis	IDP T1 FAST ROIs R temp occ fusif cortex	rs137845	22	50439430	G	A	31.0848	0.514874	0.118198	0.0212	2.37602e-08	0.49745	0.0148	0.0131	0.25704
12	Ulcerative colitis	IDP T1 FAST ROIs R temp occ fusif cortex	rs1801274	1	161479745	G	A	71.0377	0.483094	-0.182896	0.0217	3.77833e-17	0.53388	-0.0143	0.0132	0.275423
12	Ulcerative colitis	IDP T1 FAST ROIs R temp occ fusif cortex	rs1886731	1	2472081	C	T	40.418	0.480618	-0.140501	0.0221	2.25398e-10	0.49909	-0.0096	0.0131	0.467735
12	Ulcerative colitis	IDP T1 FAST ROIs R temp occ fusif cortex	rs2212434	11	76281593	T	C	44.3812	0.459604	0.141899	0.0213	2.4632e-11	0.44959	0.0026	0.0132	0.851138
12	Ulcerative colitis	IDP T1 FAST ROIs R temp occ fusif cortex	rs254559	5	134444982	A	C	33.4267	0.404112	0.124304	0.0215	7.62799e-09	0.41131	-0.0159	0.0133	0.234423
12	Ulcerative colitis	IDP T1 FAST ROIs R temp occ fusif cortex	rs28383456	6	32609453	T	C	173.608	0.334505	-0.337307	0.0256	1.073e-39	0.017857	-0.0048	0.0496	0.933254
12	Ulcerative colitis	IDP T1 FAST ROIs R temp occ fusif cortex	rs3024493	1	206943968	A	C	73.299	0.168128	0.236297	0.0276	1.09194e-17	0.14808	-0.0276	0.0183	0.131826
12	Ulcerative colitis	IDP T1 FAST ROIs R temp occ fusif cortex	rs3829111	9	139269483	A	G	53.3466	0.416668	0.156303	0.0214	2.89401e-13	0.42834	-0.0003	0.0132	0.977237
12	Ulcerative colitis	IDP T1 FAST ROIs R temp occ fusif cortex	rs4574921	9	117538334	T	C	34.607	0.740842	0.150599	0.0256	4.23897e-09	0.72691	0.0089	0.0149	0.549541
12	Ulcerative colitis	IDP T1 FAST ROIs R temp occ fusif cortex	rs4676410	2	241563739	A	G	53.5381	0.197128	0.207802	0.0284	2.45923e-13	0.21444	-0.0124	0.0159	0.436516
12	Ulcerative colitis	IDP T1 FAST ROIs R temp occ fusif cortex	rs483905	11	96023427	A	G	31.9636	0.294334	0.128903	0.0228	1.57199e-08	0.29801	0.0013	0.0141	0.933254
12	Ulcerative colitis	IDP T1 FAST ROIs R temp occ fusif cortex	rs56167332	5	158827769	A	C	43.0677	0.34162	0.151596	0.0231	5.29907e-11	0.34102	-0.0145	0.014	0.301995
12	Ulcerative colitis	IDP T1 FAST ROIs R temp occ fusif cortex	rs6017342	20	43065028	C	A	63.5382	0.537652	0.191306	0.024	1.38484e-15	0.51768	0.0173	0.0132	0.190546
12	Ulcerative colitis	IDP T1 FAST ROIs R temp occ fusif cortex	rs6933404	6	137959235	C	T	43.8113	0.21562	0.166799	0.0252	3.68468e-11	0.22038	-0.0141	0.0158	0.371535
12	Ulcerative colitis	IDP T1 FAST ROIs R temp occ fusif cortex	rs7282490	21	45615741	A	G	42.6147	0.603618	-0.139699	0.0214	7.0762e-11	0.60436	-0.0179	0.0132	0.17378
12	Ulcerative colitis	IDP T1 FAST ROIs R temp occ fusif cortex	rs7523335	1	8180210	A	G	35.7466	0.176698	-0.170397	0.0285	2.28802e-09	0.18777	0.0249	0.0167	0.134896
12	Ulcerative colitis	IDP T1 FAST ROIs R temp occ fusif cortex	rs7752873	6	106579332	T	C	36.1971	0.13681	0.182297	0.0303	1.83299e-09	0.13719	0.0133	0.0191	0.489779
12	Ulcerative colitis	IDP T1 FAST ROIs R temp occ fusif cortex	rs7911680	10	101293468	C	A	65.056	0.490094	-0.1718	0.0213	8.26609e-16	0.51205	0.0067	0.0131	0.60256
12	Ulcerative colitis	IDP T1 FAST ROIs R temp occ fusif cortex	rs798502	7	2789880	C	A	32.617	0.283142	-0.136496	0.0239	1.213e-08	0.29509	0.0315	0.0144	0.0281838
12	Ulcerative colitis	IDP T1 FAST ROIs R temp occ fusif cortex	rs9272514	6	32609647	T	C	226.235	0.297965	-0.401598	0.0267	4.00129e-51	0.26104	-0.0084	0.0158	0.588844
12	Ulcerative colitis	IDP T1 FAST ROIs R temp occ fusif cortex	rs989960	7	107445727	T	C	36.0536	0.424904	-0.129096	0.0215	1.766e-09	0.42597	-0.0281	0.0132	0.0338844
12	Ulcerative colitis	IDP T1 FAST ROIs R temp occ fusif cortex	rs9977672	21	40463283	A	G	88.1196	0.251316	-0.245006	0.0261	6.20583e-21	0.26033	-0.0461	0.0149	0.00204174
13	Crohn's disease	IDP T1 FAST ROIs L occ fusif gyrus	rs1056441	20	62370349	C	T	42.8897	0.697697	0.167	0.0255	5.44127e-11	0.67101	-0.0162	0.014	0.245471
13	Crohn's disease	IDP T1 FAST ROIs L occ fusif gyrus	rs10761659	10	64445564	G	A	80.0202	0.55269	0.212006	0.0237	3.41979e-19	0.54171	0.0224	0.0133	0.0912011
13	Crohn's disease	IDP T1 FAST ROIs L occ fusif gyrus	rs11209026	1	67705958	A	G	242.559	0.0563213	-0.995199	0.0639	1.05196e-54	0.069352	-0.0006	0.0261	0.977237
13	Crohn's disease	IDP T1 FAST ROIs L occ fusif gyrus	rs11236797	11	76299649	A	C	61.4656	0.473264	0.181104	0.0231	4.854e-15	0.45248	0.0105	0.0133	0.426581
13	Crohn's disease	IDP T1 FAST ROIs L occ fusif gyrus	rs112401990	2	61199327	A	G	31.1162	0.373412	0.132203	0.0237	2.35001e-08	0.34375	0.0093	0.0139	0.501187
13	Crohn's disease	IDP T1 FAST ROIs L occ fusif gyrus	rs114607072	6	31351940	T	G	49.3338	0.0402795	0.441797	0.0629	2.19685e-12	0.040359	-0.0096	0.0338	0.776247
13	Crohn's disease	IDP T1 FAST ROIs L occ fusif gyrus	rs1250573	10	81042475	A	G	41.9036	0.287447	-0.170895	0.0264	9.00534e-11	0.33228	-0.0032	0.014	0.812831
13	Crohn's disease	IDP T1 FAST ROIs L occ fusif gyrus	rs12717899	5	141482341	T	G	30.3445	0.793845	0.159198	0.0289	3.59402e-08	0.78105	-0.0013	0.016	0.933254
13	Crohn's disease	IDP T1 FAST ROIs L occ fusif gyrus	rs1297271	21	16823163	T	C	42.7181	0.429877	-0.154901	0.0237	6.27769e-11	0.44739	-0.0184	0.0133	0.165959
13	Crohn's disease	IDP T1 FAST ROIs L occ fusif gyrus	rs1332099	10	101298451	C	T	83.9064	0.515025	-0.211597	0.0231	4.35712e-20	0.53355	-0.0013	0.0133	0.912011
13	Crohn's disease	IDP T1 FAST ROIs L occ fusif gyrus	rs140054334	6	31587042	T	C	31.0251	0.038307	0.349797	0.0628	2.56602e-08	0.01584	0.0412	0.0528	0.436516
13	Crohn's disease	IDP T1 FAST ROIs L occ fusif gyrus	rs1456896	7	50304461	T	C	30.8007	0.697556	0.139301	0.0251	2.89701e-08	0.66457	0.0068	0.014	0.630957
13	Crohn's disease	IDP T1 FAST ROIs L occ fusif gyrus	rs147018773	5	150245710	T	C	73.5931	0.0966978	0.321699	0.0375	8.88792e-18	0.073208	0.0222	0.0255	0.380189
13	Crohn's disease	IDP T1 FAST ROIs L occ fusif gyrus	rs147684209	16	28870962	C	T	40.3022	0.369415	0.154901	0.0244	2.33598e-10	0.39577	-0.0079	0.0136	0.562341
13	Crohn's disease	IDP T1 FAST ROIs L occ fusif gyrus	rs151314883	22	39735087	A	G	46.9221	0.157585	-0.223994	0.0327	7.12361e-12	0.15889	0.0259	0.0184	0.158489
13	Crohn's disease	IDP T1 FAST ROIs L occ fusif gyrus	rs1932990	13	44460242	T	C	33.7994	0.253841	0.152901	0.0263	6.02102e-09	0.21109	0.0006	0.0163	0.977237
13	Crohn's disease	IDP T1 FAST ROIs L occ fusif gyrus	rs2076756	16	50756881	G	A	272.94	0.283672	0.399806	0.0242	3.24489e-61	0.25819	-0.0206	0.015	0.169824
13	Crohn's disease	IDP T1 FAST ROIs L occ fusif gyrus	rs2129944	19	10516198	G	T	33.2218	0.291299	-0.1562	0.0271	7.80998e-09	0.11864	0.0159	0.0221	0.47863
13	Crohn's disease	IDP T1 FAST ROIs L occ fusif gyrus	rs2188962	5	131770805	T	C	86.7823	0.439546	0.212398	0.0228	1.35988e-20	0.42531	0.0271	0.0134	0.0436516
13	Crohn's disease	IDP T1 FAST ROIs L occ fusif gyrus	rs2505640	10	35459497	G	A	37.7945	0.643588	-0.145701	0.0237	7.61202e-10	0.65755	0.0194	0.0138	0.162181
13	Crohn's disease	IDP T1 FAST ROIs L occ fusif gyrus	rs28701841	6	106530330	A	G	36.162	0.116563	0.224303	0.0373	1.85102e-09	0.09796	-0.004	0.0227	0.851138
13	Crohn's disease	IDP T1 FAST ROIs L occ fusif gyrus	rs3024505	1	206939904	A	G	34.7019	0.16156	0.177903	0.0302	3.90499e-09	0.14814	0.0324	0.0186	0.0812831
13	Crohn's disease	IDP T1 FAST ROIs L occ fusif gyrus	rs3091315	17	32593665	G	A	46.5824	0.265588	-0.179501	0.0263	9.52138e-12	0.27628	-0.0062	0.0149	0.676083
13	Crohn's disease	IDP T1 FAST ROIs L occ fusif gyrus	rs3810936	9	117552885	C	T	62.4274	0.698408	0.207799	0.0263	2.46207e-15	0.67638	0.0223	0.0142	0.11749
13	Crohn's disease	IDP T1 FAST ROIs L occ fusif gyrus	rs4077515	9	139266496	T	C	84.4061	0.419834	0.215901	0.0235	4.37019e-20	0.43207	0	0.0134	1
13	Crohn's disease	IDP T1 FAST ROIs L occ fusif gyrus	rs444210	6	167390242	G	A	50.9148	0.546838	0.163402	0.0229	1.02494e-12	0.53393	0.003	0.0132	0.812831
13	Crohn's disease	IDP T1 FAST ROIs L occ fusif gyrus	rs4851586	2	103064264	C	T	41.8768	0.759729	-0.168899	0.0261	9.93574e-11	0.7776	0.0165	0.016	0.301995
13	Crohn's disease	IDP T1 FAST ROIs L occ fusif gyrus	rs4902642	14	69210199	A	G	29.9701	0.409159	-0.129198	0.0236	4.339e-08	0.41356	-0.017	0.0135	0.20893
13	Crohn's disease	IDP T1 FAST ROIs L occ fusif gyrus	rs56062135	15	67455630	T	C	51.5284	0.234271	0.193097	0.0269	7.45247e-13	0.2345	0.0142	0.0155	0.363078
13	Crohn's disease	IDP T1 FAST ROIs L occ fusif gyrus	rs6588243	1	67603383	C	A	31.6786	0.589982	0.131704	0.0234	1.77701e-08	0.57261	0.0313	0.0135	0.0204174
13	Crohn's disease	IDP T1 FAST ROIs L occ fusif gyrus	rs6704109	1	172857050	T	C	62.2632	0.256123	0.202002	0.0256	2.77013e-15	0.23885	0.0045	0.0155	0.776247
13	Crohn's disease	IDP T1 FAST ROIs L occ fusif gyrus	rs6873866	5	96249648	C	T	49.4674	0.534873	-0.168096	0.0239	2.0649e-12	0.56234	-0.0222	0.0132	0.0933254
13	Crohn's disease	IDP T1 FAST ROIs L occ fusif gyrus	rs697693	1	7886424	A	G	37.5957	0.201415	0.172296	0.0281	8.35507e-10	0.19421	0.004	0.0168	0.812831
13	Crohn's disease	IDP T1 FAST ROIs L occ fusif gyrus	rs7276302	21	45614159	G	A	55.1824	0.608306	-0.171598	0.0231	1.22603e-13	0.61124	-0.004	0.0135	0.758578
13	Crohn's disease	IDP T1 FAST ROIs L occ fusif gyrus	rs72798422	16	50866917	C	T	135.068	0.047701	0.590392	0.0508	3.19301e-31	0.032159	-0.0352	0.0379	0.354813
13	Crohn's disease	IDP T1 FAST ROIs L occ fusif gyrus	rs744166	17	40514201	G	A	30.7949	0.408159	-0.129299	0.0233	2.92301e-08	0.42783	0.0001	0.0133	1
13	Crohn's disease	IDP T1 FAST ROIs L occ fusif gyrus	rs7713270	5	40440063	T	C	151.466	0.623824	0.296602	0.0241	6.96627e-35	0.60907	-0.0139	0.0137	0.30903
13	Crohn's disease	IDP T1 FAST ROIs L occ fusif gyrus	rs80262450	18	12818922	A	G	64.3186	0.112701	0.283102	0.0353	1.08193e-15	0.11652	-0.0334	0.0207	0.107152
13	Crohn's disease	IDP T1 FAST ROIs L occ fusif gyrus	rs8137950	22	21973319	C	T	37.0123	0.199556	0.173996	0.0286	1.167e-09	0.19257	-0.0018	0.0168	0.912011
13	Crohn's disease	IDP T1 FAST ROIs L occ fusif gyrus	rs907092	17	37922259	A	G	32.7084	0.471412	0.130396	0.0228	1.011e-08	0.48196	0.005	0.0131	0.707946
13	Crohn's disease	IDP T1 FAST ROIs L occ fusif gyrus	rs921720	8	126534671	G	A	47.241	0.618841	0.162895	0.0237	6.39588e-12	0.61723	0.0049	0.0135	0.724436
14	Ulcerative colitis	IDP T1 FAST ROIs L occ fusif gyrus	rs10182512	2	61189469	A	G	51.9951	0.34989	0.1608	0.0223	5.19398e-13	0.34454	0.0076	0.014	0.588844
14	Ulcerative colitis	IDP T1 FAST ROIs L occ fusif gyrus	rs10272963	7	107486902	T	C	63.338	0.426078	-0.171904	0.0216	1.69083e-15	0.43453	-0.0093	0.0133	0.47863
14	Ulcerative colitis	IDP T1 FAST ROIs L occ fusif gyrus	rs10737481	1	20171514	G	T	134.071	0.556463	0.250104	0.0216	4.36918e-31	0.53307	0.0047	0.0132	0.724436
14	Ulcerative colitis	IDP T1 FAST ROIs L occ fusif gyrus	rs10917545	1	20128177	A	G	30.5301	0.882174	-0.185101	0.0335	3.29397e-08	0.90487	-0.009	0.0228	0.691831
14	Ulcerative colitis	IDP T1 FAST ROIs L occ fusif gyrus	rs11209026	1	67705958	A	G	118.039	0.0589321	-0.561698	0.0517	1.58016e-27	0.069352	-0.0006	0.0261	0.977237
14	Ulcerative colitis	IDP T1 FAST ROIs L occ fusif gyrus	rs114152040	5	40444986	A	G	29.7144	0.0317179	0.339603	0.0623	4.94903e-08	0.030452	-0.0004	0.0388	1
14	Ulcerative colitis	IDP T1 FAST ROIs L occ fusif gyrus	rs12612675	2	219133137	G	A	31.4941	0.402826	0.122902	0.0219	1.97702e-08	0.40715	0.0189	0.0135	0.162181
14	Ulcerative colitis	IDP T1 FAST ROIs L occ fusif gyrus	rs12817473	12	68497408	G	A	77.2301	0.382176	0.190701	0.0217	1.70883e-18	0.39294	0.0241	0.0135	0.0758578
14	Ulcerative colitis	IDP T1 FAST ROIs L occ fusif gyrus	rs1359946	13	27536972	A	G	34.6313	0.196096	0.158302	0.0269	3.83796e-09	0.18422	0.0232	0.017	0.17378
14	Ulcerative colitis	IDP T1 FAST ROIs L occ fusif gyrus	rs137845	22	50439430	G	A	31.0848	0.514874	0.118198	0.0212	2.37602e-08	0.49745	-0.0089	0.0133	0.501187
14	Ulcerative colitis	IDP T1 FAST ROIs L occ fusif gyrus	rs1801274	1	161479745	G	A	71.0377	0.483094	-0.182896	0.0217	3.77833e-17	0.53388	0.0105	0.0134	0.426581
14	Ulcerative colitis	IDP T1 FAST ROIs L occ fusif gyrus	rs1886731	1	2472081	C	T	40.418	0.480618	-0.140501	0.0221	2.25398e-10	0.49909	0.0044	0.0133	0.74131
14	Ulcerative colitis	IDP T1 FAST ROIs L occ fusif gyrus	rs2212434	11	76281593	T	C	44.3812	0.459604	0.141899	0.0213	2.4632e-11	0.44959	0.0111	0.0134	0.40738
14	Ulcerative colitis	IDP T1 FAST ROIs L occ fusif gyrus	rs254559	5	134444982	A	C	33.4267	0.404112	0.124304	0.0215	7.62799e-09	0.41131	-0.0053	0.0135	0.691831
14	Ulcerative colitis	IDP T1 FAST ROIs L occ fusif gyrus	rs28383456	6	32609453	T	C	173.608	0.334505	-0.337307	0.0256	1.073e-39	0.017857	0.0213	0.0504	0.676083
14	Ulcerative colitis	IDP T1 FAST ROIs L occ fusif gyrus	rs3024493	1	206943968	A	C	73.299	0.168128	0.236297	0.0276	1.09194e-17	0.14808	0.032	0.0186	0.0851138
14	Ulcerative colitis	IDP T1 FAST ROIs L occ fusif gyrus	rs3829111	9	139269483	A	G	53.3466	0.416668	0.156303	0.0214	2.89401e-13	0.42834	-0.0037	0.0134	0.776247
14	Ulcerative colitis	IDP T1 FAST ROIs L occ fusif gyrus	rs4574921	9	117538334	T	C	34.607	0.740842	0.150599	0.0256	4.23897e-09	0.72691	0.0003	0.0151	0.977237
14	Ulcerative colitis	IDP T1 FAST ROIs L occ fusif gyrus	rs4676410	2	241563739	A	G	53.5381	0.197128	0.207802	0.0284	2.45923e-13	0.21444	-0.0069	0.0162	0.660693
14	Ulcerative colitis	IDP T1 FAST ROIs L occ fusif gyrus	rs483905	11	96023427	A	G	31.9636	0.294334	0.128903	0.0228	1.57199e-08	0.29801	0.0181	0.0143	0.204174
14	Ulcerative colitis	IDP T1 FAST ROIs L occ fusif gyrus	rs56167332	5	158827769	A	C	43.0677	0.34162	0.151596	0.0231	5.29907e-11	0.34102	0.0101	0.0142	0.47863
14	Ulcerative colitis	IDP T1 FAST ROIs L occ fusif gyrus	rs6017342	20	43065028	C	A	63.5382	0.537652	0.191306	0.024	1.38484e-15	0.51768	0.0208	0.0134	0.120226
14	Ulcerative colitis	IDP T1 FAST ROIs L occ fusif gyrus	rs6933404	6	137959235	C	T	43.8113	0.21562	0.166799	0.0252	3.68468e-11	0.22038	-0.0233	0.0161	0.147911
14	Ulcerative colitis	IDP T1 FAST ROIs L occ fusif gyrus	rs7282490	21	45615741	A	G	42.6147	0.603618	-0.139699	0.0214	7.0762e-11	0.60436	-0.0059	0.0134	0.660693
14	Ulcerative colitis	IDP T1 FAST ROIs L occ fusif gyrus	rs7523335	1	8180210	A	G	35.7466	0.176698	-0.170397	0.0285	2.28802e-09	0.18777	-0.0008	0.0169	0.954993
14	Ulcerative colitis	IDP T1 FAST ROIs L occ fusif gyrus	rs7752873	6	106579332	T	C	36.1971	0.13681	0.182297	0.0303	1.83299e-09	0.13719	0.0018	0.0193	0.933254
14	Ulcerative colitis	IDP T1 FAST ROIs L occ fusif gyrus	rs7911680	10	101293468	C	A	65.056	0.490094	-0.1718	0.0213	8.26609e-16	0.51205	-0.0003	0.0133	0.977237
14	Ulcerative colitis	IDP T1 FAST ROIs L occ fusif gyrus	rs798502	7	2789880	C	A	32.617	0.283142	-0.136496	0.0239	1.213e-08	0.29509	0.008	0.0146	0.588844
14	Ulcerative colitis	IDP T1 FAST ROIs L occ fusif gyrus	rs9272514	6	32609647	T	C	226.235	0.297965	-0.401598	0.0267	4.00129e-51	0.26104	-0.0063	0.016	0.691831
14	Ulcerative colitis	IDP T1 FAST ROIs L occ fusif gyrus	rs989960	7	107445727	T	C	36.0536	0.424904	-0.129096	0.0215	1.766e-09	0.42597	0.0072	0.0134	0.588844
14	Ulcerative colitis	IDP T1 FAST ROIs L occ fusif gyrus	rs9977672	21	40463283	A	G	88.1196	0.251316	-0.245006	0.0261	6.20583e-21	0.26033	-0.0102	0.0152	0.501187
15	Crohn's disease	IDP T1 FAST ROIs R occ fusif gyrus	rs1056441	20	62370349	C	T	42.8897	0.697697	0.167	0.0255	5.44127e-11	0.67101	-0.0037	0.0141	0.794328
15	Crohn's disease	IDP T1 FAST ROIs R occ fusif gyrus	rs10761659	10	64445564	G	A	80.0202	0.55269	0.212006	0.0237	3.41979e-19	0.54171	0.014	0.0134	0.295121
15	Crohn's disease	IDP T1 FAST ROIs R occ fusif gyrus	rs11209026	1	67705958	A	G	242.559	0.0563213	-0.995199	0.0639	1.05196e-54	0.069352	0.0102	0.0263	0.691831
15	Crohn's disease	IDP T1 FAST ROIs R occ fusif gyrus	rs11236797	11	76299649	A	C	61.4656	0.473264	0.181104	0.0231	4.854e-15	0.45248	-0.0032	0.0135	0.812831
15	Crohn's disease	IDP T1 FAST ROIs R occ fusif gyrus	rs112401990	2	61199327	A	G	31.1162	0.373412	0.132203	0.0237	2.35001e-08	0.34375	0.0129	0.014	0.363078
15	Crohn's disease	IDP T1 FAST ROIs R occ fusif gyrus	rs114607072	6	31351940	T	G	49.3338	0.0402795	0.441797	0.0629	2.19685e-12	0.040359	0.0001	0.0341	1
15	Crohn's disease	IDP T1 FAST ROIs R occ fusif gyrus	rs1250573	10	81042475	A	G	41.9036	0.287447	-0.170895	0.0264	9.00534e-11	0.33228	0.0105	0.0142	0.457088
15	Crohn's disease	IDP T1 FAST ROIs R occ fusif gyrus	rs12717899	5	141482341	T	G	30.3445	0.793845	0.159198	0.0289	3.59402e-08	0.78105	0.0028	0.0161	0.870964
15	Crohn's disease	IDP T1 FAST ROIs R occ fusif gyrus	rs1297271	21	16823163	T	C	42.7181	0.429877	-0.154901	0.0237	6.27769e-11	0.44739	0.0062	0.0134	0.645654
15	Crohn's disease	IDP T1 FAST ROIs R occ fusif gyrus	rs1332099	10	101298451	C	T	83.9064	0.515025	-0.211597	0.0231	4.35712e-20	0.53355	-0.0092	0.0134	0.489779
15	Crohn's disease	IDP T1 FAST ROIs R occ fusif gyrus	rs140054334	6	31587042	T	C	31.0251	0.038307	0.349797	0.0628	2.56602e-08	0.01584	-0.0262	0.0532	0.616595
15	Crohn's disease	IDP T1 FAST ROIs R occ fusif gyrus	rs1456896	7	50304461	T	C	30.8007	0.697556	0.139301	0.0251	2.89701e-08	0.66457	0.0078	0.0141	0.588844
15	Crohn's disease	IDP T1 FAST ROIs R occ fusif gyrus	rs147018773	5	150245710	T	C	73.5931	0.0966978	0.321699	0.0375	8.88792e-18	0.073208	0.0003	0.0257	1
15	Crohn's disease	IDP T1 FAST ROIs R occ fusif gyrus	rs147684209	16	28870962	C	T	40.3022	0.369415	0.154901	0.0244	2.33598e-10	0.39577	-0.0086	0.0137	0.537032
15	Crohn's disease	IDP T1 FAST ROIs R occ fusif gyrus	rs151314883	22	39735087	A	G	46.9221	0.157585	-0.223994	0.0327	7.12361e-12	0.15889	0.0013	0.0185	0.933254
15	Crohn's disease	IDP T1 FAST ROIs R occ fusif gyrus	rs1932990	13	44460242	T	C	33.7994	0.253841	0.152901	0.0263	6.02102e-09	0.21109	0.0005	0.0164	0.977237
15	Crohn's disease	IDP T1 FAST ROIs R occ fusif gyrus	rs2076756	16	50756881	G	A	272.94	0.283672	0.399806	0.0242	3.24489e-61	0.25819	-0.0038	0.0151	0.794328
15	Crohn's disease	IDP T1 FAST ROIs R occ fusif gyrus	rs2129944	19	10516198	G	T	33.2218	0.291299	-0.1562	0.0271	7.80998e-09	0.11864	-0.0068	0.0223	0.758578
15	Crohn's disease	IDP T1 FAST ROIs R occ fusif gyrus	rs2188962	5	131770805	T	C	86.7823	0.439546	0.212398	0.0228	1.35988e-20	0.42531	-0.0059	0.0135	0.660693
15	Crohn's disease	IDP T1 FAST ROIs R occ fusif gyrus	rs2505640	10	35459497	G	A	37.7945	0.643588	-0.145701	0.0237	7.61202e-10	0.65755	0.001	0.0139	0.954993
15	Crohn's disease	IDP T1 FAST ROIs R occ fusif gyrus	rs28701841	6	106530330	A	G	36.162	0.116563	0.224303	0.0373	1.85102e-09	0.09796	0.0018	0.0229	0.933254
15	Crohn's disease	IDP T1 FAST ROIs R occ fusif gyrus	rs3024505	1	206939904	A	G	34.7019	0.16156	0.177903	0.0302	3.90499e-09	0.14814	-0.0056	0.0187	0.758578
15	Crohn's disease	IDP T1 FAST ROIs R occ fusif gyrus	rs3091315	17	32593665	G	A	46.5824	0.265588	-0.179501	0.0263	9.52138e-12	0.27628	0.0092	0.015	0.537032
15	Crohn's disease	IDP T1 FAST ROIs R occ fusif gyrus	rs3810936	9	117552885	C	T	62.4274	0.698408	0.207799	0.0263	2.46207e-15	0.67638	0.001	0.0143	0.954993
15	Crohn's disease	IDP T1 FAST ROIs R occ fusif gyrus	rs4077515	9	139266496	T	C	84.4061	0.419834	0.215901	0.0235	4.37019e-20	0.43207	0.0163	0.0135	0.229087
15	Crohn's disease	IDP T1 FAST ROIs R occ fusif gyrus	rs444210	6	167390242	G	A	50.9148	0.546838	0.163402	0.0229	1.02494e-12	0.53393	-0.007	0.0133	0.60256
15	Crohn's disease	IDP T1 FAST ROIs R occ fusif gyrus	rs4851586	2	103064264	C	T	41.8768	0.759729	-0.168899	0.0261	9.93574e-11	0.7776	0.0045	0.0162	0.776247
15	Crohn's disease	IDP T1 FAST ROIs R occ fusif gyrus	rs4902642	14	69210199	A	G	29.9701	0.409159	-0.129198	0.0236	4.339e-08	0.41356	-0.0077	0.0136	0.57544
15	Crohn's disease	IDP T1 FAST ROIs R occ fusif gyrus	rs56062135	15	67455630	T	C	51.5284	0.234271	0.193097	0.0269	7.45247e-13	0.2345	0.0039	0.0156	0.794328
15	Crohn's disease	IDP T1 FAST ROIs R occ fusif gyrus	rs6588243	1	67603383	C	A	31.6786	0.589982	0.131704	0.0234	1.77701e-08	0.57261	0.0245	0.0136	0.0707946
15	Crohn's disease	IDP T1 FAST ROIs R occ fusif gyrus	rs6704109	1	172857050	T	C	62.2632	0.256123	0.202002	0.0256	2.77013e-15	0.23885	0.021	0.0157	0.177828
15	Crohn's disease	IDP T1 FAST ROIs R occ fusif gyrus	rs6873866	5	96249648	C	T	49.4674	0.534873	-0.168096	0.0239	2.0649e-12	0.56234	-0.0249	0.0133	0.0616595
15	Crohn's disease	IDP T1 FAST ROIs R occ fusif gyrus	rs697693	1	7886424	A	G	37.5957	0.201415	0.172296	0.0281	8.35507e-10	0.19421	0.0061	0.0169	0.724436
15	Crohn's disease	IDP T1 FAST ROIs R occ fusif gyrus	rs7276302	21	45614159	G	A	55.1824	0.608306	-0.171598	0.0231	1.22603e-13	0.61124	0.0035	0.0136	0.794328
15	Crohn's disease	IDP T1 FAST ROIs R occ fusif gyrus	rs72798422	16	50866917	C	T	135.068	0.047701	0.590392	0.0508	3.19301e-31	0.032159	-0.0122	0.0382	0.758578
15	Crohn's disease	IDP T1 FAST ROIs R occ fusif gyrus	rs744166	17	40514201	G	A	30.7949	0.408159	-0.129299	0.0233	2.92301e-08	0.42783	0.0162	0.0134	0.229087
15	Crohn's disease	IDP T1 FAST ROIs R occ fusif gyrus	rs7713270	5	40440063	T	C	151.466	0.623824	0.296602	0.0241	6.96627e-35	0.60907	-0.0103	0.0138	0.457088
15	Crohn's disease	IDP T1 FAST ROIs R occ fusif gyrus	rs80262450	18	12818922	A	G	64.3186	0.112701	0.283102	0.0353	1.08193e-15	0.11652	-0.001	0.0209	0.954993
15	Crohn's disease	IDP T1 FAST ROIs R occ fusif gyrus	rs8137950	22	21973319	C	T	37.0123	0.199556	0.173996	0.0286	1.167e-09	0.19257	0.0124	0.0169	0.467735
15	Crohn's disease	IDP T1 FAST ROIs R occ fusif gyrus	rs907092	17	37922259	A	G	32.7084	0.471412	0.130396	0.0228	1.011e-08	0.48196	-0.0006	0.0132	0.954993
15	Crohn's disease	IDP T1 FAST ROIs R occ fusif gyrus	rs921720	8	126534671	G	A	47.241	0.618841	0.162895	0.0237	6.39588e-12	0.61723	0.0012	0.0136	0.933254
16	Ulcerative colitis	IDP T1 FAST ROIs R occ fusif gyrus	rs10182512	2	61189469	A	G	51.9951	0.34989	0.1608	0.0223	5.19398e-13	0.34454	0.0105	0.0141	0.457088
16	Ulcerative colitis	IDP T1 FAST ROIs R occ fusif gyrus	rs10272963	7	107486902	T	C	63.338	0.426078	-0.171904	0.0216	1.69083e-15	0.43453	-0.0191	0.0134	0.154882
16	Ulcerative colitis	IDP T1 FAST ROIs R occ fusif gyrus	rs10737481	1	20171514	G	T	134.071	0.556463	0.250104	0.0216	4.36918e-31	0.53307	0.0109	0.0133	0.416869
16	Ulcerative colitis	IDP T1 FAST ROIs R occ fusif gyrus	rs10917545	1	20128177	A	G	30.5301	0.882174	-0.185101	0.0335	3.29397e-08	0.90487	0.0238	0.023	0.301995
16	Ulcerative colitis	IDP T1 FAST ROIs R occ fusif gyrus	rs11209026	1	67705958	A	G	118.039	0.0589321	-0.561698	0.0517	1.58016e-27	0.069352	0.0102	0.0263	0.691831
16	Ulcerative colitis	IDP T1 FAST ROIs R occ fusif gyrus	rs114152040	5	40444986	A	G	29.7144	0.0317179	0.339603	0.0623	4.94903e-08	0.030452	0.0502	0.0391	0.199526
16	Ulcerative colitis	IDP T1 FAST ROIs R occ fusif gyrus	rs12612675	2	219133137	G	A	31.4941	0.402826	0.122902	0.0219	1.97702e-08	0.40715	0.0117	0.0136	0.389045
16	Ulcerative colitis	IDP T1 FAST ROIs R occ fusif gyrus	rs12817473	12	68497408	G	A	77.2301	0.382176	0.190701	0.0217	1.70883e-18	0.39294	0.0019	0.0136	0.891251
16	Ulcerative colitis	IDP T1 FAST ROIs R occ fusif gyrus	rs1359946	13	27536972	A	G	34.6313	0.196096	0.158302	0.0269	3.83796e-09	0.18422	-0.0239	0.0172	0.165959
16	Ulcerative colitis	IDP T1 FAST ROIs R occ fusif gyrus	rs137845	22	50439430	G	A	31.0848	0.514874	0.118198	0.0212	2.37602e-08	0.49745	0.0099	0.0134	0.457088
16	Ulcerative colitis	IDP T1 FAST ROIs R occ fusif gyrus	rs1801274	1	161479745	G	A	71.0377	0.483094	-0.182896	0.0217	3.77833e-17	0.53388	0.007	0.0135	0.60256
16	Ulcerative colitis	IDP T1 FAST ROIs R occ fusif gyrus	rs1886731	1	2472081	C	T	40.418	0.480618	-0.140501	0.0221	2.25398e-10	0.49909	0.0294	0.0134	0.0275423
16	Ulcerative colitis	IDP T1 FAST ROIs R occ fusif gyrus	rs2212434	11	76281593	T	C	44.3812	0.459604	0.141899	0.0213	2.4632e-11	0.44959	-0.0036	0.0135	0.794328
16	Ulcerative colitis	IDP T1 FAST ROIs R occ fusif gyrus	rs254559	5	134444982	A	C	33.4267	0.404112	0.124304	0.0215	7.62799e-09	0.41131	0.0065	0.0136	0.630957
16	Ulcerative colitis	IDP T1 FAST ROIs R occ fusif gyrus	rs28383456	6	32609453	T	C	173.608	0.334505	-0.337307	0.0256	1.073e-39	0.017857	0.0269	0.0508	0.60256
16	Ulcerative colitis	IDP T1 FAST ROIs R occ fusif gyrus	rs3024493	1	206943968	A	C	73.299	0.168128	0.236297	0.0276	1.09194e-17	0.14808	-0.0057	0.0187	0.758578
16	Ulcerative colitis	IDP T1 FAST ROIs R occ fusif gyrus	rs3829111	9	139269483	A	G	53.3466	0.416668	0.156303	0.0214	2.89401e-13	0.42834	0.0125	0.0135	0.354813
16	Ulcerative colitis	IDP T1 FAST ROIs R occ fusif gyrus	rs4574921	9	117538334	T	C	34.607	0.740842	0.150599	0.0256	4.23897e-09	0.72691	-0.0126	0.0152	0.40738
16	Ulcerative colitis	IDP T1 FAST ROIs R occ fusif gyrus	rs4676410	2	241563739	A	G	53.5381	0.197128	0.207802	0.0284	2.45923e-13	0.21444	0.0045	0.0163	0.776247
16	Ulcerative colitis	IDP T1 FAST ROIs R occ fusif gyrus	rs483905	11	96023427	A	G	31.9636	0.294334	0.128903	0.0228	1.57199e-08	0.29801	0.0199	0.0144	0.165959
16	Ulcerative colitis	IDP T1 FAST ROIs R occ fusif gyrus	rs56167332	5	158827769	A	C	43.0677	0.34162	0.151596	0.0231	5.29907e-11	0.34102	-0.0031	0.0143	0.831764
16	Ulcerative colitis	IDP T1 FAST ROIs R occ fusif gyrus	rs6017342	20	43065028	C	A	63.5382	0.537652	0.191306	0.024	1.38484e-15	0.51768	0.0091	0.0135	0.501187
16	Ulcerative colitis	IDP T1 FAST ROIs R occ fusif gyrus	rs6933404	6	137959235	C	T	43.8113	0.21562	0.166799	0.0252	3.68468e-11	0.22038	0.0039	0.0162	0.812831
16	Ulcerative colitis	IDP T1 FAST ROIs R occ fusif gyrus	rs7282490	21	45615741	A	G	42.6147	0.603618	-0.139699	0.0214	7.0762e-11	0.60436	0.0041	0.0135	0.758578
16	Ulcerative colitis	IDP T1 FAST ROIs R occ fusif gyrus	rs7523335	1	8180210	A	G	35.7466	0.176698	-0.170397	0.0285	2.28802e-09	0.18777	-0.0122	0.017	0.47863
16	Ulcerative colitis	IDP T1 FAST ROIs R occ fusif gyrus	rs7752873	6	106579332	T	C	36.1971	0.13681	0.182297	0.0303	1.83299e-09	0.13719	0.0045	0.0195	0.812831
[truncated: 18,144 more rows]

## Sheet: 04
Supplementary Table 4. SNP information related to confounding factors
[truncated: 1,259 more rows]

## Sheet: 05
Supplementary Table 5. MR-Steiger test results for SNPs
[truncated: 18,769 more rows]

[truncated: 3 more sheets: 06, 07, 08]
